# Supplementary material for: Probiotic attributes and safety profile of AKM Lab-01: a novel Akkermansia muciniphila strain combating obesity and metabolic disorders in diet-induced obese mice
Source: Front Microbiol. 2026 Jan 6;16:1627870. doi: 10.3389/fmicb.2025.1627870 (PMC12815876; doi:10.3389/fmicb.2025.1627870)
Supplement: Supplementary file 1 [file Table_1.xlsx]

## Sheet: Sheet1
genome	strain	reference	species by ncbi or GTDB	species by phylogenetic tree
GCA_019114365	Candidatus Akkermansia intestinigallinarum 14975	Ioannou A, Berkhout M D, Geerlings S Y, et al. Akkermansia muciniphila: biology, microbial ecology, host interactions and therapeutic potential[J]. Nature Reviews Microbiology, 2024: 1-16.	Akkermansia intestinigallinarum	Candidatus Akkermansia intestinigallinarum
GCA_019115065	Candidatus Akkermansia intestinavium ChiGjej6B6-8097	Ioannou A, Berkhout M D, Geerlings S Y, et al. Akkermansia muciniphila: biology, microbial ecology, host interactions and therapeutic potential[J]. Nature Reviews Microbiology, 2024: 1-16.	Akkermansia intestinavium	Candidatus Akkermansia intestinavium
GCF_000020225	Akkermansia muciniphila ATCC BAA-835	Xing J, Li X, Sun Y, et al. Comparative genomic and functional analysis of Akkermansia muciniphila and closely related species[J]. Genes & genomics, 2019, 41: 1253-1264.	Akkermansia muciniphila	Akkermansia muciniphila
GCF_000172155	Verrucomicrobium spinosum DSM 4136	Xing J, Li X, Sun Y, et al. Comparative genomic and functional analysis of Akkermansia muciniphila and closely related species[J]. Genes & genomics, 2019, 41: 1253-1264.	Verrucomicrobium spinosum
GCF_000378105	Rubritalea marina DSM 17716	Xing J, Li X, Sun Y, et al. Comparative genomic and functional analysis of Akkermansia muciniphila and closely related species[J]. Genes & genomics, 2019, 41: 1253-1264.	Rubritalea marina
GCF_000437075	Akkermansia sp. CAG:344	Xing J, Li X, Sun Y, et al. Comparative genomic and functional analysis of Akkermansia muciniphila and closely related species[J]. Genes & genomics, 2019, 41: 1253-1264.	Akkermansia sp	Akkermansia massiliensis
GCF_000723745	Akkermansia muciniphila Urmite	Xing J, Li X, Sun Y, et al. Comparative genomic and functional analysis of Akkermansia muciniphila and closely related species[J]. Genes & genomics, 2019, 41: 1253-1264.	Akkermansia muciniphila	Akkermansia muciniphila
GCF_000980515	Akkermansia sp. UNK.MGS-1	Xing J, Li X, Sun Y, et al. Comparative genomic and functional analysis of Akkermansia muciniphila and closely related species[J]. Genes & genomics, 2019, 41: 1253-1264.	Akkermansia sp	Akkermansia muciniphila
GCF_001578645	Akkermansia sp. KLE1797	Xing J, Li X, Sun Y, et al. Comparative genomic and functional analysis of Akkermansia muciniphila and closely related species[J]. Genes & genomics, 2019, 41: 1253-1264.	Akkermansia sp	Akkermansia biwaensis
GCF_001580195	Akkermansia sp. KLE1798	Xing J, Li X, Sun Y, et al. Comparative genomic and functional analysis of Akkermansia muciniphila and closely related species[J]. Genes & genomics, 2019, 41: 1253-1264.	Akkermansia sp	Akkermansia biwaensis
GCF_001613545	Terrimicrobium sacchariphilum NM-5	Xing J, Li X, Sun Y, et al. Comparative genomic and functional analysis of Akkermansia muciniphila and closely related species[J]. Genes & genomics, 2019, 41: 1253-1264.	Terrimicrobium sacchariphilum
GCF_001647615	Akkermansia sp. KLE1605	Xing J, Li X, Sun Y, et al. Comparative genomic and functional analysis of Akkermansia muciniphila and closely related species[J]. Genes & genomics, 2019, 41: 1253-1264.	Akkermansia sp	Akkermansia biwaensis
GCF_001688765	Akkermansia muciniphila YL44	Xing J, Li X, Sun Y, et al. Comparative genomic and functional analysis of Akkermansia muciniphila and closely related species[J]. Genes & genomics, 2019, 41: 1253-1264.	Akkermansia muciniphila	Akkermansia muciniphila
GCF_001917295	Akkermansia sp. 54_46	Xing J, Li X, Sun Y, et al. Comparative genomic and functional analysis of Akkermansia muciniphila and closely related species[J]. Genes & genomics, 2019, 41: 1253-1264.	Akkermansia sp	Akkermansia muciniphila
GCF_002161325	Akkermansia muciniphila An78	Xing J, Li X, Sun Y, et al. Comparative genomic and functional analysis of Akkermansia muciniphila and closely related species[J]. Genes & genomics, 2019, 41: 1253-1264.	Akkermansia muciniphila	Akkermansia muciniphila
GCF_002362435	Akkermansia sp. UBA3271	Xing J, Li X, Sun Y, et al. Comparative genomic and functional analysis of Akkermansia muciniphila and closely related species[J]. Genes & genomics, 2019, 41: 1253-1264.	Akkermansia sp	new species closely related to Akkermansia muciniphila
GCF_002492685	Akkermansia sp. UBA7059	Xing J, Li X, Sun Y, et al. Comparative genomic and functional analysis of Akkermansia muciniphila and closely related species[J]. Genes & genomics, 2019, 41: 1253-1264.	Akkermansia sp	new species closely related to Akkermansia muciniphila
GCF_002493465	Akkermansia sp. UBA7090	Xing J, Li X, Sun Y, et al. Comparative genomic and functional analysis of Akkermansia muciniphila and closely related species[J]. Genes & genomics, 2019, 41: 1253-1264.	Akkermansia sp	new species closely related to Akkermansia muciniphila
GCF_002884915	Akkermansia muciniphila GP24	Guo X, Li S, Zhang J, et al. Genome sequencing of 39 Akkermansia muciniphila isolates reveals its population structure, genomic and functional diverisity, and global distribution in mammalian gut microbiotas[J]. BMC genomics, 2017, 18: 1-12.	Akkermansia muciniphila	new species in the outer branch
GCF_002884975	Akkermansia muciniphila GP22	Guo X, Li S, Zhang J, et al. Genome sequencing of 39 Akkermansia muciniphila isolates reveals its population structure, genomic and functional diverisity, and global distribution in mammalian gut microbiotas[J]. BMC genomics, 2017, 18: 1-12.	Akkermansia muciniphila	new species in the outer branch
GCF_002885135	Akkermansia muciniphila BSH01	Guo X, Li S, Zhang J, et al. Genome sequencing of 39 Akkermansia muciniphila isolates reveals its population structure, genomic and functional diverisity, and global distribution in mammalian gut microbiotas[J]. BMC genomics, 2017, 18: 1-12.	Akkermansia muciniphila	Akkermansia massiliensis
GCF_002885155	Akkermansia muciniphila GP43	Guo X, Li S, Zhang J, et al. Genome sequencing of 39 Akkermansia muciniphila isolates reveals its population structure, genomic and functional diverisity, and global distribution in mammalian gut microbiotas[J]. BMC genomics, 2017, 18: 1-12.	Akkermansia muciniphila	Akkermansia muciniphila
GCF_002885165	Akkermansia muciniphila GP41	Guo X, Li S, Zhang J, et al. Genome sequencing of 39 Akkermansia muciniphila isolates reveals its population structure, genomic and functional diverisity, and global distribution in mammalian gut microbiotas[J]. BMC genomics, 2017, 18: 1-12.	Akkermansia muciniphila	Akkermansia muciniphila
GCF_002885195	Akkermansia muciniphila GP36	Guo X, Li S, Zhang J, et al. Genome sequencing of 39 Akkermansia muciniphila isolates reveals its population structure, genomic and functional diverisity, and global distribution in mammalian gut microbiotas[J]. BMC genomics, 2017, 18: 1-12.	Akkermansia muciniphila	Akkermansia muciniphila
GCF_002885215	Akkermansia muciniphila GP29	Guo X, Li S, Zhang J, et al. Genome sequencing of 39 Akkermansia muciniphila isolates reveals its population structure, genomic and functional diverisity, and global distribution in mammalian gut microbiotas[J]. BMC genomics, 2017, 18: 1-12.	Akkermansia muciniphila	Akkermansia muciniphila
GCF_002885235	Akkermansia muciniphila GP21	Guo X, Li S, Zhang J, et al. Genome sequencing of 39 Akkermansia muciniphila isolates reveals its population structure, genomic and functional diverisity, and global distribution in mammalian gut microbiotas[J]. BMC genomics, 2017, 18: 1-12.	Akkermansia muciniphila	Akkermansia muciniphila
GCF_002885255	Akkermansia muciniphila GP03	Guo X, Li S, Zhang J, et al. Genome sequencing of 39 Akkermansia muciniphila isolates reveals its population structure, genomic and functional diverisity, and global distribution in mammalian gut microbiotas[J]. BMC genomics, 2017, 18: 1-12.	Akkermansia muciniphila	Akkermansia muciniphila
GCF_002885265	Akkermansia muciniphila GP01	Guo X, Li S, Zhang J, et al. Genome sequencing of 39 Akkermansia muciniphila isolates reveals its population structure, genomic and functional diverisity, and global distribution in mammalian gut microbiotas[J]. BMC genomics, 2017, 18: 1-12.	Akkermansia muciniphila	Akkermansia muciniphila
GCF_002885295	Akkermansia muciniphila GP35	Guo X, Li S, Zhang J, et al. Genome sequencing of 39 Akkermansia muciniphila isolates reveals its population structure, genomic and functional diverisity, and global distribution in mammalian gut microbiotas[J]. BMC genomics, 2017, 18: 1-12.	Akkermansia muciniphila	Akkermansia muciniphila
GCF_002885315	Akkermansia muciniphila GP27	Guo X, Li S, Zhang J, et al. Genome sequencing of 39 Akkermansia muciniphila isolates reveals its population structure, genomic and functional diverisity, and global distribution in mammalian gut microbiotas[J]. BMC genomics, 2017, 18: 1-12.	Akkermansia muciniphila	Akkermansia muciniphila
GCF_002885335	Akkermansia muciniphila GP26	Guo X, Li S, Zhang J, et al. Genome sequencing of 39 Akkermansia muciniphila isolates reveals its population structure, genomic and functional diverisity, and global distribution in mammalian gut microbiotas[J]. BMC genomics, 2017, 18: 1-12.	Akkermansia muciniphila	Akkermansia muciniphila
GCF_002885355	Akkermansia muciniphila GP23	Guo X, Li S, Zhang J, et al. Genome sequencing of 39 Akkermansia muciniphila isolates reveals its population structure, genomic and functional diverisity, and global distribution in mammalian gut microbiotas[J]. BMC genomics, 2017, 18: 1-12.	Akkermansia muciniphila	Akkermansia muciniphila
GCF_002885375	Akkermansia muciniphila GP20	Guo X, Li S, Zhang J, et al. Genome sequencing of 39 Akkermansia muciniphila isolates reveals its population structure, genomic and functional diverisity, and global distribution in mammalian gut microbiotas[J]. BMC genomics, 2017, 18: 1-12.	Akkermansia muciniphila	Akkermansia muciniphila
GCF_002885395	Akkermansia muciniphila GP19	Guo X, Li S, Zhang J, et al. Genome sequencing of 39 Akkermansia muciniphila isolates reveals its population structure, genomic and functional diverisity, and global distribution in mammalian gut microbiotas[J]. BMC genomics, 2017, 18: 1-12.	Akkermansia muciniphila	Akkermansia muciniphila
GCF_002885415	Akkermansia muciniphila GP16	Guo X, Li S, Zhang J, et al. Genome sequencing of 39 Akkermansia muciniphila isolates reveals its population structure, genomic and functional diverisity, and global distribution in mammalian gut microbiotas[J]. BMC genomics, 2017, 18: 1-12.	Akkermansia muciniphila	Akkermansia muciniphila
GCF_002885425	Akkermansia muciniphila GP14	Guo X, Li S, Zhang J, et al. Genome sequencing of 39 Akkermansia muciniphila isolates reveals its population structure, genomic and functional diverisity, and global distribution in mammalian gut microbiotas[J]. BMC genomics, 2017, 18: 1-12.	Akkermansia muciniphila	Akkermansia muciniphila
GCF_002885455	Akkermansia muciniphila GP13	Guo X, Li S, Zhang J, et al. Genome sequencing of 39 Akkermansia muciniphila isolates reveals its population structure, genomic and functional diverisity, and global distribution in mammalian gut microbiotas[J]. BMC genomics, 2017, 18: 1-12.	Akkermansia muciniphila	Akkermansia muciniphila
GCF_002885465	Akkermansia muciniphila GP02	Guo X, Li S, Zhang J, et al. Genome sequencing of 39 Akkermansia muciniphila isolates reveals its population structure, genomic and functional diverisity, and global distribution in mammalian gut microbiotas[J]. BMC genomics, 2017, 18: 1-12.	Akkermansia muciniphila	Akkermansia muciniphila
GCF_002885475	Akkermansia muciniphila BSM09	Guo X, Li S, Zhang J, et al. Genome sequencing of 39 Akkermansia muciniphila isolates reveals its population structure, genomic and functional diverisity, and global distribution in mammalian gut microbiotas[J]. BMC genomics, 2017, 18: 1-12.	Akkermansia muciniphila	Akkermansia muciniphila
GCF_002885575	Akkermansia muciniphila GP39	Guo X, Li S, Zhang J, et al. Genome sequencing of 39 Akkermansia muciniphila isolates reveals its population structure, genomic and functional diverisity, and global distribution in mammalian gut microbiotas[J]. BMC genomics, 2017, 18: 1-12.	Akkermansia muciniphila	Akkermansia muciniphila
GCF_002885595	Akkermansia muciniphila GP38	Guo X, Li S, Zhang J, et al. Genome sequencing of 39 Akkermansia muciniphila isolates reveals its population structure, genomic and functional diverisity, and global distribution in mammalian gut microbiotas[J]. BMC genomics, 2017, 18: 1-12.	Akkermansia muciniphila	Akkermansia muciniphila
GCF_002885615	Akkermansia muciniphila GP06	Guo X, Li S, Zhang J, et al. Genome sequencing of 39 Akkermansia muciniphila isolates reveals its population structure, genomic and functional diverisity, and global distribution in mammalian gut microbiotas[J]. BMC genomics, 2017, 18: 1-12.	Akkermansia muciniphila	Akkermansia muciniphila
GCF_002885625	Akkermansia muciniphila GP05	Guo X, Li S, Zhang J, et al. Genome sequencing of 39 Akkermansia muciniphila isolates reveals its population structure, genomic and functional diverisity, and global distribution in mammalian gut microbiotas[J]. BMC genomics, 2017, 18: 1-12.	Akkermansia muciniphila	Akkermansia muciniphila
GCF_002885655	Akkermansia muciniphila GP04	Guo X, Li S, Zhang J, et al. Genome sequencing of 39 Akkermansia muciniphila isolates reveals its population structure, genomic and functional diverisity, and global distribution in mammalian gut microbiotas[J]. BMC genomics, 2017, 18: 1-12.	Akkermansia muciniphila	Akkermansia muciniphila
GCF_002885675	Akkermansia muciniphila GP40	Guo X, Li S, Zhang J, et al. Genome sequencing of 39 Akkermansia muciniphila isolates reveals its population structure, genomic and functional diverisity, and global distribution in mammalian gut microbiotas[J]. BMC genomics, 2017, 18: 1-12.	Akkermansia muciniphila	Akkermansia muciniphila
GCF_002885695	Akkermansia muciniphila GP28	Guo X, Li S, Zhang J, et al. Genome sequencing of 39 Akkermansia muciniphila isolates reveals its population structure, genomic and functional diverisity, and global distribution in mammalian gut microbiotas[J]. BMC genomics, 2017, 18: 1-12.	Akkermansia muciniphila	Akkermansia muciniphila
GCF_002885715	Akkermansia muciniphila GP09	Guo X, Li S, Zhang J, et al. Genome sequencing of 39 Akkermansia muciniphila isolates reveals its population structure, genomic and functional diverisity, and global distribution in mammalian gut microbiotas[J]. BMC genomics, 2017, 18: 1-12.	Akkermansia muciniphila	Akkermansia muciniphila
GCF_009731575	Akkermansia muciniphila JCM 30893	Ioannou A, Berkhout M D, Geerlings S Y, et al. Akkermansia muciniphila: biology, microbial ecology, host interactions and therapeutic potential[J]. Nature Reviews Microbiology, 2024: 1-16.	Akkermansia muciniphila	Akkermansia muciniphila
GCF_018779665	Candidatus Akkermansia timonensis Akk2633	Becken B, Davey L, Middleton D R, et al. Genotypic and phenotypic diversity among human isolates of Akkermansia muciniphila[J]. MBio, 2021, 12(3): 10.1128/mbio. 00478-21.	Candidatus Akkermansia timonensis	Akkermansia biwaensis
GCF_018779675	Akkermansia muciniphila Akk2650	Becken B, Davey L, Middleton D R, et al. Genotypic and phenotypic diversity among human isolates of Akkermansia muciniphila[J]. MBio, 2021, 12(3): 10.1128/mbio. 00478-21.	Akkermansia muciniphila	Akkermansia muciniphila
GCF_018779765	Akkermansia muciniphila Akk1683	Becken B, Davey L, Middleton D R, et al. Genotypic and phenotypic diversity among human isolates of Akkermansia muciniphila[J]. MBio, 2021, 12(3): 10.1128/mbio. 00478-21.	Akkermansia muciniphila	Akkermansia muciniphila
GCF_018846995	Akkermansia massiliensis AkkB40	Becken B, Davey L, Middleton D R, et al. Genotypic and phenotypic diversity among human isolates of Akkermansia muciniphila[J]. MBio, 2021, 12(3): 10.1128/mbio. 00478-21.	Akkermansia massiliensis	Akkermansia massiliensis
GCF_018847035	Akkermansia massiliensis Akk2680	Becken B, Davey L, Middleton D R, et al. Genotypic and phenotypic diversity among human isolates of Akkermansia muciniphila[J]. MBio, 2021, 12(3): 10.1128/mbio. 00478-21.	Akkermansia massiliensis	Akkermansia massiliensis
GCF_018847055	Akkermansia muciniphila Akk2670	Becken B, Davey L, Middleton D R, et al. Genotypic and phenotypic diversity among human isolates of Akkermansia muciniphila[J]. MBio, 2021, 12(3): 10.1128/mbio. 00478-21.	Akkermansia muciniphila	Akkermansia muciniphila
GCF_018847075	Akkermansia massiliensis Akk2196	Becken B, Davey L, Middleton D R, et al. Genotypic and phenotypic diversity among human isolates of Akkermansia muciniphila[J]. MBio, 2021, 12(3): 10.1128/mbio. 00478-21.	Akkermansia massiliensis	Akkermansia massiliensis
GCF_018847095	Akkermansia massiliensis Akk2190	Ioannou A, Berkhout M D, Geerlings S Y, et al. Akkermansia muciniphila: biology, microbial ecology, host interactions and therapeutic potential[J]. Nature Reviews Microbiology, 2024: 1-16.	Akkermansia massiliensis	Akkermansia massiliensis
GCF_018847115	Akkermansia muciniphila Akk2090	Becken B, Davey L, Middleton D R, et al. Genotypic and phenotypic diversity among human isolates of Akkermansia muciniphila[J]. MBio, 2021, 12(3): 10.1128/mbio. 00478-21.	Akkermansia muciniphila	Akkermansia muciniphila
GCF_018847135	Akkermansia massiliensis Akk2000	Becken B, Davey L, Middleton D R, et al. Genotypic and phenotypic diversity among human isolates of Akkermansia muciniphila[J]. MBio, 2021, 12(3): 10.1128/mbio. 00478-21.	Akkermansia massiliensis	Akkermansia massiliensis
GCF_018847155	Akkermansia muciniphila Akk2030	Becken B, Davey L, Middleton D R, et al. Genotypic and phenotypic diversity among human isolates of Akkermansia muciniphila[J]. MBio, 2021, 12(3): 10.1128/mbio. 00478-21.	Akkermansia muciniphila	Akkermansia muciniphila
GCF_018847175	Akkermansia muciniphila Akk1990	Becken B, Davey L, Middleton D R, et al. Genotypic and phenotypic diversity among human isolates of Akkermansia muciniphila[J]. MBio, 2021, 12(3): 10.1128/mbio. 00478-21.	Akkermansia muciniphila	Akkermansia muciniphila
GCF_018847195	Akkermansia massiliensis Akk1863	Becken B, Davey L, Middleton D R, et al. Genotypic and phenotypic diversity among human isolates of Akkermansia muciniphila[J]. MBio, 2021, 12(3): 10.1128/mbio. 00478-21.	Akkermansia massiliensis	Akkermansia massiliensis
GCF_018847215	Akkermansia muciniphila Akk1756	Becken B, Davey L, Middleton D R, et al. Genotypic and phenotypic diversity among human isolates of Akkermansia muciniphila[J]. MBio, 2021, 12(3): 10.1128/mbio. 00478-21.	Akkermansia muciniphila	Akkermansia muciniphila
GCF_018847235	Akkermansia muciniphila Akk1713	Becken B, Davey L, Middleton D R, et al. Genotypic and phenotypic diversity among human isolates of Akkermansia muciniphila[J]. MBio, 2021, 12(3): 10.1128/mbio. 00478-21.	Akkermansia muciniphila	Akkermansia muciniphila
GCF_018847255	Akkermansia muciniphila Akk1616	Becken B, Davey L, Middleton D R, et al. Genotypic and phenotypic diversity among human isolates of Akkermansia muciniphila[J]. MBio, 2021, 12(3): 10.1128/mbio. 00478-21.	Akkermansia muciniphila	Akkermansia muciniphila
GCF_018847275	Akkermansia muciniphila Akk16145	Becken B, Davey L, Middleton D R, et al. Genotypic and phenotypic diversity among human isolates of Akkermansia muciniphila[J]. MBio, 2021, 12(3): 10.1128/mbio. 00478-21.	Akkermansia muciniphila	Akkermansia muciniphila
GCF_018847295	Akkermansia muciniphila Akk1613	Becken B, Davey L, Middleton D R, et al. Genotypic and phenotypic diversity among human isolates of Akkermansia muciniphila[J]. MBio, 2021, 12(3): 10.1128/mbio. 00478-21.	Akkermansia muciniphila	Akkermansia muciniphila
GCF_018847315	Akkermansia muciniphila Akk16115	Becken B, Davey L, Middleton D R, et al. Genotypic and phenotypic diversity among human isolates of Akkermansia muciniphila[J]. MBio, 2021, 12(3): 10.1128/mbio. 00478-21.	Akkermansia muciniphila	Akkermansia muciniphila
GCF_018847335	Akkermansia muciniphila Akk1610	Becken B, Davey L, Middleton D R, et al. Genotypic and phenotypic diversity among human isolates of Akkermansia muciniphila[J]. MBio, 2021, 12(3): 10.1128/mbio. 00478-21.	Akkermansia muciniphila	Akkermansia muciniphila
GCF_018847355	Akkermansia muciniphila Akk1576	Becken B, Davey L, Middleton D R, et al. Genotypic and phenotypic diversity among human isolates of Akkermansia muciniphila[J]. MBio, 2021, 12(3): 10.1128/mbio. 00478-21.	Akkermansia muciniphila	Akkermansia muciniphila
GCF_018847375	Akkermansia massiliensis Akk1573	Becken B, Davey L, Middleton D R, et al. Genotypic and phenotypic diversity among human isolates of Akkermansia muciniphila[J]. MBio, 2021, 12(3): 10.1128/mbio. 00478-21.	Akkermansia massiliensis	Akkermansia massiliensis
GCF_018847395	Akkermansia muciniphila Akk1570	Becken B, Davey L, Middleton D R, et al. Genotypic and phenotypic diversity among human isolates of Akkermansia muciniphila[J]. MBio, 2021, 12(3): 10.1128/mbio. 00478-21.	Akkermansia muciniphila	Akkermansia muciniphila
GCF_018847415	Akkermansia massiliensis Akk1476	Becken B, Davey L, Middleton D R, et al. Genotypic and phenotypic diversity among human isolates of Akkermansia muciniphila[J]. MBio, 2021, 12(3): 10.1128/mbio. 00478-21.	Akkermansia massiliensis	Akkermansia massiliensis
GCF_018847435	Akkermansia muciniphila Akk14745b	Becken B, Davey L, Middleton D R, et al. Genotypic and phenotypic diversity among human isolates of Akkermansia muciniphila[J]. MBio, 2021, 12(3): 10.1128/mbio. 00478-21.	Akkermansia muciniphila	Akkermansia muciniphila
GCF_018847455	Akkermansia muciniphila Akk14745a	Becken B, Davey L, Middleton D R, et al. Genotypic and phenotypic diversity among human isolates of Akkermansia muciniphila[J]. MBio, 2021, 12(3): 10.1128/mbio. 00478-21.	Akkermansia muciniphila	Akkermansia muciniphila
GCF_018847475	Akkermansia muciniphila Akk1376	Becken B, Davey L, Middleton D R, et al. Genotypic and phenotypic diversity among human isolates of Akkermansia muciniphila[J]. MBio, 2021, 12(3): 10.1128/mbio. 00478-21.	Akkermansia muciniphila	Akkermansia muciniphila
GCF_018847495	Akkermansia muciniphila Akk1370	Becken B, Davey L, Middleton D R, et al. Genotypic and phenotypic diversity among human isolates of Akkermansia muciniphila[J]. MBio, 2021, 12(3): 10.1128/mbio. 00478-21.	Akkermansia muciniphila	Akkermansia muciniphila
GCF_018847515	Akkermansia muciniphila Akk13715	Becken B, Davey L, Middleton D R, et al. Genotypic and phenotypic diversity among human isolates of Akkermansia muciniphila[J]. MBio, 2021, 12(3): 10.1128/mbio. 00478-21.	Akkermansia muciniphila	Akkermansia muciniphila
GCF_018847535	Akkermansia muciniphila Akk0880	Becken B, Davey L, Middleton D R, et al. Genotypic and phenotypic diversity among human isolates of Akkermansia muciniphila[J]. MBio, 2021, 12(3): 10.1128/mbio. 00478-21.	Akkermansia muciniphila	Akkermansia muciniphila
GCF_018847555	Akkermansia massiliensis Akk0580	Becken B, Davey L, Middleton D R, et al. Genotypic and phenotypic diversity among human isolates of Akkermansia muciniphila[J]. MBio, 2021, 12(3): 10.1128/mbio. 00478-21.	Akkermansia massiliensis	Akkermansia massiliensis
GCF_018847575	Akkermansia muciniphila Akk0500a	Becken B, Davey L, Middleton D R, et al. Genotypic and phenotypic diversity among human isolates of Akkermansia muciniphila[J]. MBio, 2021, 12(3): 10.1128/mbio. 00478-21.	Akkermansia muciniphila	Akkermansia muciniphila
GCF_018847595	Akkermansia muciniphila Akk0500b	Becken B, Davey L, Middleton D R, et al. Genotypic and phenotypic diversity among human isolates of Akkermansia muciniphila[J]. MBio, 2021, 12(3): 10.1128/mbio. 00478-21.	Akkermansia muciniphila	Akkermansia muciniphila
GCF_018847615	Candidatus Akkermansia timonensis Akk0496b	Becken B, Davey L, Middleton D R, et al. Genotypic and phenotypic diversity among human isolates of Akkermansia muciniphila[J]. MBio, 2021, 12(3): 10.1128/mbio. 00478-21.	Candidatus Akkermansia timonensis	Akkermansia biwaensis
GCF_018847695	Candidatus Akkermansia timonensis Akk0496a	Ioannou A, Berkhout M D, Geerlings S Y, et al. Akkermansia muciniphila: biology, microbial ecology, host interactions and therapeutic potential[J]. Nature Reviews Microbiology, 2024: 1-16.	Akkermansia timonensis	Akkermansia biwaensis
GCF_018847755	Candidatus Akkermansia timonensis Akk0490	Becken B, Davey L, Middleton D R, et al. Genotypic and phenotypic diversity among human isolates of Akkermansia muciniphila[J]. MBio, 2021, 12(3): 10.1128/mbio. 00478-21.	Candidatus Akkermansia timonensis	Akkermansia biwaensis
GCF_018847795	Akkermansia muciniphila Akk0200	Becken B, Davey L, Middleton D R, et al. Genotypic and phenotypic diversity among human isolates of Akkermansia muciniphila[J]. MBio, 2021, 12(3): 10.1128/mbio. 00478-21.	Akkermansia muciniphila	Akkermansia muciniphila
GCF_018847935	Akkermansia muciniphila Akk0096	Becken B, Davey L, Middleton D R, et al. Genotypic and phenotypic diversity among human isolates of Akkermansia muciniphila[J]. MBio, 2021, 12(3): 10.1128/mbio. 00478-21.	Akkermansia muciniphila	Akkermansia muciniphila
GCF_023516715	Akkermansia massiliensis Marseille-P6666		Akkermansia massiliensis	Akkermansia massiliensis
GCF_026072915	Akkermansia biwaensis WON2089	Ioannou A, Berkhout M D, Geerlings S Y, et al. Akkermansia muciniphila: biology, microbial ecology, host interactions and therapeutic potential[J]. Nature Reviews Microbiology, 2024: 1-16.	Akkermansia biwaensis	Akkermansia biwaensis
GCF_900097105	Akkermansia glycaniphila APytT	Xing J, Li X, Sun Y, et al. Comparative genomic and functional analysis of Akkermansia muciniphila and closely related species[J]. Genes & genomics, 2019, 41: 1253-1264.	Akkermansia glycaniphila	Akkermansia glycaniphila
GCF_900141815	Rubritalea squalenifaciens DSM 18772	Xing J, Li X, Sun Y, et al. Comparative genomic and functional analysis of Akkermansia muciniphila and closely related species[J]. Genes & genomics, 2019, 41: 1253-1264.	Rubritalea squalenifaciens
GCF_900184845	Akkermansia muciniphila (Chimpanzee)	Xing J, Li X, Sun Y, et al. Comparative genomic and functional analysis of Akkermansia muciniphila and closely related species[J]. Genes & genomics, 2019, 41: 1253-1264.	Akkermansia muciniphila	Akkermansia muciniphila
GCF_900184855	Akkermansia muciniphila (Horse)	Xing J, Li X, Sun Y, et al. Comparative genomic and functional analysis of Akkermansia muciniphila and closely related species[J]. Genes & genomics, 2019, 41: 1253-1264.	Akkermansia muciniphila	Akkermansia muciniphila
GCF_900184905	Akkermansia muciniphila (Siamang)	Xing J, Li X, Sun Y, et al. Comparative genomic and functional analysis of Akkermansia muciniphila and closely related species[J]. Genes & genomics, 2019, 41: 1253-1264.	Akkermansia muciniphila	Akkermansia muciniphila
GCF_900184985	Akkermansia muciniphila (Mouse)	Xing J, Li X, Sun Y, et al. Comparative genomic and functional analysis of Akkermansia muciniphila and closely related species[J]. Genes & genomics, 2019, 41: 1253-1264.	Akkermansia muciniphila	Akkermansia muciniphila
GCF_900185005	Akkermansia muciniphila (Reindeer)	Xing J, Li X, Sun Y, et al. Comparative genomic and functional analysis of Akkermansia muciniphila and closely related species[J]. Genes & genomics, 2019, 41: 1253-1264.	Akkermansia muciniphila	Akkermansia muciniphila
GCF_900185045	Akkermansia muciniphila (Elephant)	Xing J, Li X, Sun Y, et al. Comparative genomic and functional analysis of Akkermansia muciniphila and closely related species[J]. Genes & genomics, 2019, 41: 1253-1264.	Akkermansia muciniphila	Akkermansia muciniphila
GCF_900185065	Akkermansia muciniphila (Pig)	Xing J, Li X, Sun Y, et al. Comparative genomic and functional analysis of Akkermansia muciniphila and closely related species[J]. Genes & genomics, 2019, 41: 1253-1264.	Akkermansia muciniphila	Akkermansia muciniphila
MNH05676	Akkermansia muciniphila MNH05676		Akkermansia muciniphila	Akkermansia muciniphila
MNH05700	Akkermansia muciniphila MNH05700		Akkermansia muciniphila	Akkermansia muciniphila
MNH05701	Akkermansia muciniphila MNH05701		Akkermansia muciniphila	Akkermansia muciniphila
MNH17503	Akkermansia muciniphila MNH17503		Akkermansia muciniphila	Akkermansia muciniphila
MNH17505	Akkermansia muciniphila MNH17505		Akkermansia muciniphila	Akkermansia muciniphila
MNH19250	Akkermansia muciniphila MNH19250		Akkermansia muciniphila	Akkermansia muciniphila
MNH19252	Akkermansia muciniphila MNH19252		Akkermansia muciniphila	Akkermansia muciniphila
MNH19631	Akkermansia muciniphila MNH19631		Akkermansia muciniphila	Akkermansia muciniphila
MNH19632	Akkermansia muciniphila MNH19632		Akkermansia muciniphila	Akkermansia muciniphila
MNH19714	Akkermansia muciniphila MNH19714		Akkermansia muciniphila	Akkermansia muciniphila
MNH20648	Akkermansia massiliensis MNH20648		Akkermansia muciniphila	Akkermansia massiliensis
MNH20651	Akkermansia massiliensis MNH20651		Akkermansia muciniphila	Akkermansia massiliensis
MNH26050	Akkermansia muciniphila MNH26050		Akkermansia muciniphila	Akkermansia muciniphila
MNH26233	Akkermansia muciniphila MNH26233		Akkermansia muciniphila	Akkermansia muciniphila
MNH26240	Akkermansia muciniphila MNH26240		Akkermansia muciniphila	Akkermansia muciniphila
MNH26607	Akkermansia muciniphila MNH26607		Akkermansia muciniphila	Akkermansia muciniphila
MNH26616	Akkermansia muciniphila MNH26616		Akkermansia muciniphila	Akkermansia muciniphila
MNH26634	Akkermansia muciniphila MNH26634		Akkermansia muciniphila	Akkermansia muciniphila
MNH27325	Akkermansia muciniphila MNH27325		Akkermansia muciniphila	Akkermansia muciniphila
MNH27359	Akkermansia muciniphila MNH27359		Akkermansia muciniphila	Akkermansia muciniphila
MNH27530	Akkermansia muciniphila MNH27530		Akkermansia muciniphila	Akkermansia muciniphila
MNH27614	Akkermansia muciniphila MNH27614		Akkermansia muciniphila	Akkermansia muciniphila
MNH39567	Akkermansia muciniphila MNH39567		Akkermansia muciniphila	Akkermansia muciniphila
MNH40091	Akkermansia sp. MNH40091		Akkermansia muciniphila	new species closely related to Akkermansia muciniphila
MNH41088	Akkermansia muciniphila MNH41088		Akkermansia muciniphila	Akkermansia muciniphila
MNH41089	Akkermansia muciniphila MNH41089		Akkermansia muciniphila	Akkermansia muciniphila
