# Supplementary material for: Probiotic attributes and safety profile of AKM Lab-01: a novel Akkermansia muciniphila strain combating obesity and metabolic disorders in diet-induced obese mice
Source: Front Microbiol. 2026 Jan 6;16:1627870. doi: 10.3389/fmicb.2025.1627870 (PMC12815876; doi:10.3389/fmicb.2025.1627870)
Supplement: Supplementary file 2 [file Table_2.xlsx]

## Sheet: Genefamily_COG_annotation
Group	genefamily	cog_category	summary
Akkermansia_muciniphila_core_genefamily	OG0000000	M	Cellular processing and signaling
Akkermansia_muciniphila_core_genefamily	OG0000000	R	Poorly characterized
Akkermansia_muciniphila_core_genefamily	OG0000001	S	Poorly characterized
Akkermansia_muciniphila_core_genefamily	OG0000002	L	Information storage and processing
Akkermansia_muciniphila_core_genefamily	OG0000003
Akkermansia_muciniphila_core_genefamily	OG0000004
Akkermansia_muciniphila_core_genefamily	OG0000005	M	Cellular processing and signaling
Akkermansia_muciniphila_core_genefamily	OG0000006	DI
Akkermansia_muciniphila_core_genefamily	OG0000007	MV
Akkermansia_muciniphila_core_genefamily	OG0000008
Akkermansia_muciniphila_core_genefamily	OG0000010
Akkermansia_muciniphila_core_genefamily	OG0000011
Akkermansia_muciniphila_core_genefamily	OG0000012	P	Metabolism
Akkermansia_muciniphila_core_genefamily	OG0000013
Akkermansia_muciniphila_core_genefamily	OG0000014	S	Poorly characterized
Akkermansia_muciniphila_core_genefamily	OG0000015	HR
Akkermansia_muciniphila_core_genefamily	OG0000016
Akkermansia_muciniphila_core_genefamily	OG0000017	G	Metabolism
Akkermansia_muciniphila_core_genefamily	OG0000018	T	Cellular processing and signaling
Akkermansia_muciniphila_core_genefamily	OG0000019	V	Cellular processing and signaling
Akkermansia_muciniphila_core_genefamily	OG0000020	GK
Akkermansia_muciniphila_core_genefamily	OG0000021	DH
Akkermansia_muciniphila_core_genefamily	OG0000022	T	Cellular processing and signaling
Akkermansia_muciniphila_core_genefamily	OG0000023	E	Metabolism
Akkermansia_muciniphila_core_genefamily	OG0000024	G	Metabolism
Akkermansia_muciniphila_core_genefamily	OG0000025	P	Metabolism
Akkermansia_muciniphila_core_genefamily	OG0000027	R	Poorly characterized
Akkermansia_muciniphila_core_genefamily	OG0000028	M	Cellular processing and signaling
Akkermansia_muciniphila_core_genefamily	OG0000029	P	Metabolism
Akkermansia_muciniphila_core_genefamily	OG0000030	P	Metabolism
Akkermansia_muciniphila_core_genefamily	OG0000031	C	Metabolism
Akkermansia_muciniphila_core_genefamily	OG0000033	O	Cellular processing and signaling
Akkermansia_muciniphila_core_genefamily	OG0000034	K	Information storage and processing
Akkermansia_muciniphila_core_genefamily	OG0000035	P	Metabolism
Akkermansia_muciniphila_core_genefamily	OG0000036	R	Poorly characterized
Akkermansia_muciniphila_core_genefamily	OG0000037
Akkermansia_muciniphila_core_genefamily	OG0000038	P	Metabolism
Akkermansia_muciniphila_core_genefamily	OG0000039	C	Metabolism
Akkermansia_muciniphila_core_genefamily	OG0000040	G	Metabolism
Akkermansia_muciniphila_core_genefamily	OG0000041
Akkermansia_muciniphila_core_genefamily	OG0000042
Akkermansia_muciniphila_core_genefamily	OG0000043	M	Cellular processing and signaling
Akkermansia_muciniphila_core_genefamily	OG0000044	M	Cellular processing and signaling
Akkermansia_muciniphila_core_genefamily	OG0000045	R	Poorly characterized
Akkermansia_muciniphila_core_genefamily	OG0000046	L	Information storage and processing
Akkermansia_muciniphila_core_genefamily	OG0000047	T	Cellular processing and signaling
Akkermansia_muciniphila_core_genefamily	OG0000050
Akkermansia_muciniphila_core_genefamily	OG0000051
Akkermansia_muciniphila_core_genefamily	OG0000052
Akkermansia_muciniphila_core_genefamily	OG0000053	KT
Akkermansia_muciniphila_core_genefamily	OG0000054
Akkermansia_muciniphila_core_genefamily	OG0000055	P	Metabolism
Akkermansia_muciniphila_core_genefamily	OG0000057	E	Metabolism
Akkermansia_muciniphila_core_genefamily	OG0000058	P	Metabolism
Akkermansia_muciniphila_core_genefamily	OG0000060	P	Metabolism
Akkermansia_muciniphila_core_genefamily	OG0000062	DI
Akkermansia_muciniphila_core_genefamily	OG0000063
Akkermansia_muciniphila_core_genefamily	OG0000065	E	Metabolism
Akkermansia_muciniphila_core_genefamily	OG0000065	J	Information storage and processing
Akkermansia_muciniphila_core_genefamily	OG0000068	DI
Akkermansia_muciniphila_core_genefamily	OG0000069	R	Poorly characterized
Akkermansia_muciniphila_core_genefamily	OG0000070
Akkermansia_muciniphila_core_genefamily	OG0000071	S	Poorly characterized
Akkermansia_muciniphila_core_genefamily	OG0000073	J	Information storage and processing
Akkermansia_muciniphila_core_genefamily	OG0000076
Akkermansia_muciniphila_core_genefamily	OG0000077	K	Information storage and processing
Akkermansia_muciniphila_core_genefamily	OG0000079	M	Cellular processing and signaling
Akkermansia_muciniphila_core_genefamily	OG0000080	R	Poorly characterized
Akkermansia_muciniphila_core_genefamily	OG0000081	DI
Akkermansia_muciniphila_core_genefamily	OG0000082	O	Cellular processing and signaling
Akkermansia_muciniphila_core_genefamily	OG0000083
Akkermansia_muciniphila_core_genefamily	OG0000084	J	Information storage and processing
Akkermansia_muciniphila_core_genefamily	OG0000085	S	Poorly characterized
Akkermansia_muciniphila_core_genefamily	OG0000086	M	Cellular processing and signaling
Akkermansia_muciniphila_core_genefamily	OG0000087
Akkermansia_muciniphila_core_genefamily	OG0000088	NW
Akkermansia_muciniphila_core_genefamily	OG0000089	M	Cellular processing and signaling
Akkermansia_muciniphila_core_genefamily	OG0000089	R	Poorly characterized
Akkermansia_muciniphila_core_genefamily	OG0000090
Akkermansia_muciniphila_core_genefamily	OG0000092	M	Cellular processing and signaling
Akkermansia_muciniphila_core_genefamily	OG0000094
Akkermansia_muciniphila_core_genefamily	OG0000095	M	Cellular processing and signaling
Akkermansia_muciniphila_core_genefamily	OG0000097
Akkermansia_muciniphila_core_genefamily	OG0000098	O	Cellular processing and signaling
Akkermansia_muciniphila_core_genefamily	OG0000099
Akkermansia_muciniphila_core_genefamily	OG0000100	K	Information storage and processing
Akkermansia_muciniphila_core_genefamily	OG0000101	T	Cellular processing and signaling
Akkermansia_muciniphila_core_genefamily	OG0000102	M	Cellular processing and signaling
Akkermansia_muciniphila_core_genefamily	OG0000105
Akkermansia_muciniphila_core_genefamily	OG0000106
Akkermansia_muciniphila_core_genefamily	OG0000107	TK
Akkermansia_muciniphila_core_genefamily	OG0000108
Akkermansia_muciniphila_core_genefamily	OG0000109	K	Information storage and processing
Akkermansia_muciniphila_core_genefamily	OG0000110	C	Metabolism
Akkermansia_muciniphila_core_genefamily	OG0000111
Akkermansia_muciniphila_core_genefamily	OG0000112	G	Metabolism
Akkermansia_muciniphila_core_genefamily	OG0000114	G	Metabolism
Akkermansia_muciniphila_core_genefamily	OG0000115	GER
Akkermansia_muciniphila_core_genefamily	OG0000115	R	Poorly characterized
Akkermansia_muciniphila_core_genefamily	OG0000116	D	Cellular processing and signaling
Akkermansia_muciniphila_core_genefamily	OG0000117	P	Metabolism
Akkermansia_muciniphila_core_genefamily	OG0000118	R	Poorly characterized
Akkermansia_muciniphila_core_genefamily	OG0000119	M	Cellular processing and signaling
Akkermansia_muciniphila_core_genefamily	OG0000123	P	Metabolism
Akkermansia_muciniphila_core_genefamily	OG0000124
Akkermansia_muciniphila_core_genefamily	OG0000125
Akkermansia_muciniphila_core_genefamily	OG0000126	R	Poorly characterized
Akkermansia_muciniphila_core_genefamily	OG0000127
Akkermansia_muciniphila_core_genefamily	OG0000128	G	Metabolism
Akkermansia_muciniphila_core_genefamily	OG0000132
Akkermansia_muciniphila_core_genefamily	OG0000133	C	Metabolism
Akkermansia_muciniphila_core_genefamily	OG0000136	T	Cellular processing and signaling
Akkermansia_muciniphila_core_genefamily	OG0000138
Akkermansia_muciniphila_core_genefamily	OG0000139	G	Metabolism
Akkermansia_muciniphila_core_genefamily	OG0000140	M	Cellular processing and signaling
Akkermansia_muciniphila_core_genefamily	OG0000142
Akkermansia_muciniphila_core_genefamily	OG0000144
Akkermansia_muciniphila_core_genefamily	OG0000145	R	Poorly characterized
Akkermansia_muciniphila_core_genefamily	OG0000146	R	Poorly characterized
Akkermansia_muciniphila_core_genefamily	OG0000147	I	Metabolism
Akkermansia_muciniphila_core_genefamily	OG0000149	I	Metabolism
Akkermansia_muciniphila_core_genefamily	OG0000150	M	Cellular processing and signaling
Akkermansia_muciniphila_core_genefamily	OG0000151
Akkermansia_muciniphila_core_genefamily	OG0000153	R	Poorly characterized
Akkermansia_muciniphila_core_genefamily	OG0000154	IR
Akkermansia_muciniphila_core_genefamily	OG0000155	M	Cellular processing and signaling
Akkermansia_muciniphila_core_genefamily	OG0000156	M	Cellular processing and signaling
Akkermansia_muciniphila_core_genefamily	OG0000158	I	Metabolism
Akkermansia_muciniphila_core_genefamily	OG0000160
Akkermansia_muciniphila_core_genefamily	OG0000162	L	Information storage and processing
Akkermansia_muciniphila_core_genefamily	OG0000163	R	Poorly characterized
Akkermansia_muciniphila_core_genefamily	OG0000165	TK
Akkermansia_muciniphila_core_genefamily	OG0000166	K	Information storage and processing
Akkermansia_muciniphila_core_genefamily	OG0000167	M	Cellular processing and signaling
Akkermansia_muciniphila_core_genefamily	OG0000169	OC
Akkermansia_muciniphila_core_genefamily	OG0000170	S	Poorly characterized
Akkermansia_muciniphila_core_genefamily	OG0000171	L	Information storage and processing
Akkermansia_muciniphila_core_genefamily	OG0000172	J	Information storage and processing
Akkermansia_muciniphila_core_genefamily	OG0000173	M	Cellular processing and signaling
Akkermansia_muciniphila_core_genefamily	OG0000174	KL
Akkermansia_muciniphila_core_genefamily	OG0000175	T	Cellular processing and signaling
Akkermansia_muciniphila_core_genefamily	OG0000176	O	Cellular processing and signaling
Akkermansia_muciniphila_core_genefamily	OG0000177	M	Cellular processing and signaling
Akkermansia_muciniphila_core_genefamily	OG0000178	P	Metabolism
Akkermansia_muciniphila_core_genefamily	OG0000180	G	Metabolism
Akkermansia_muciniphila_core_genefamily	OG0000181	H	Metabolism
Akkermansia_muciniphila_core_genefamily	OG0000182	U	Cellular processing and signaling
Akkermansia_muciniphila_core_genefamily	OG0000183	M	Cellular processing and signaling
Akkermansia_muciniphila_core_genefamily	OG0000184	T	Cellular processing and signaling
Akkermansia_muciniphila_core_genefamily	OG0000185	M	Cellular processing and signaling
Akkermansia_muciniphila_core_genefamily	OG0000187
Akkermansia_muciniphila_core_genefamily	OG0000188	G	Metabolism
Akkermansia_muciniphila_core_genefamily	OG0000189	O	Cellular processing and signaling
Akkermansia_muciniphila_core_genefamily	OG0000190	C	Metabolism
Akkermansia_muciniphila_core_genefamily	OG0000191	I	Metabolism
Akkermansia_muciniphila_core_genefamily	OG0000192	P	Metabolism
Akkermansia_muciniphila_core_genefamily	OG0000193	M	Cellular processing and signaling
Akkermansia_muciniphila_core_genefamily	OG0000194
Akkermansia_muciniphila_core_genefamily	OG0000195	M	Cellular processing and signaling
Akkermansia_muciniphila_core_genefamily	OG0000196	O	Cellular processing and signaling
Akkermansia_muciniphila_core_genefamily	OG0000197	GM
Akkermansia_muciniphila_core_genefamily	OG0000198	P	Metabolism
Akkermansia_muciniphila_core_genefamily	OG0000199	NUW
Akkermansia_muciniphila_core_genefamily	OG0000200	E	Metabolism
Akkermansia_muciniphila_core_genefamily	OG0000201	IQ
Akkermansia_muciniphila_core_genefamily	OG0000202	S	Poorly characterized
Akkermansia_muciniphila_core_genefamily	OG0000203	T	Cellular processing and signaling
Akkermansia_muciniphila_core_genefamily	OG0000205	P	Metabolism
Akkermansia_muciniphila_core_genefamily	OG0000206	E	Metabolism
Akkermansia_muciniphila_core_genefamily	OG0000207	G	Metabolism
Akkermansia_muciniphila_core_genefamily	OG0000208	O	Cellular processing and signaling
Akkermansia_muciniphila_core_genefamily	OG0000209	I	Metabolism
Akkermansia_muciniphila_core_genefamily	OG0000210	G	Metabolism
Akkermansia_muciniphila_core_genefamily	OG0000211	GM
Akkermansia_muciniphila_core_genefamily	OG0000212	P	Metabolism
Akkermansia_muciniphila_core_genefamily	OG0000213	E	Metabolism
Akkermansia_muciniphila_core_genefamily	OG0000214	M	Cellular processing and signaling
Akkermansia_muciniphila_core_genefamily	OG0000215	L	Information storage and processing
Akkermansia_muciniphila_core_genefamily	OG0000216	F	Metabolism
Akkermansia_muciniphila_core_genefamily	OG0000218	I	Metabolism
Akkermansia_muciniphila_core_genefamily	OG0000219	TK
Akkermansia_muciniphila_core_genefamily	OG0000220	P	Metabolism
Akkermansia_muciniphila_core_genefamily	OG0000221	I	Metabolism
Akkermansia_muciniphila_core_genefamily	OG0000222	K	Information storage and processing
Akkermansia_muciniphila_core_genefamily	OG0000223	R	Poorly characterized
Akkermansia_muciniphila_core_genefamily	OG0000225	O	Cellular processing and signaling
Akkermansia_muciniphila_core_genefamily	OG0000226	L	Information storage and processing
Akkermansia_muciniphila_core_genefamily	OG0000227
Akkermansia_muciniphila_core_genefamily	OG0000228	M	Cellular processing and signaling
Akkermansia_muciniphila_core_genefamily	OG0000229	MO
Akkermansia_muciniphila_core_genefamily	OG0000230	M	Cellular processing and signaling
Akkermansia_muciniphila_core_genefamily	OG0000231	P	Metabolism
Akkermansia_muciniphila_core_genefamily	OG0000232	F	Metabolism
Akkermansia_muciniphila_core_genefamily	OG0000233	E	Metabolism
Akkermansia_muciniphila_core_genefamily	OG0000234	L	Information storage and processing
Akkermansia_muciniphila_core_genefamily	OG0000235	O	Cellular processing and signaling
Akkermansia_muciniphila_core_genefamily	OG0000236
Akkermansia_muciniphila_core_genefamily	OG0000237
Akkermansia_muciniphila_core_genefamily	OG0000238	EF
Akkermansia_muciniphila_core_genefamily	OG0000240
Akkermansia_muciniphila_core_genefamily	OG0000241	EP
Akkermansia_muciniphila_core_genefamily	OG0000242	E	Metabolism
Akkermansia_muciniphila_core_genefamily	OG0000243	L	Information storage and processing
Akkermansia_muciniphila_core_genefamily	OG0000244	E	Metabolism
Akkermansia_muciniphila_core_genefamily	OG0000245	I	Metabolism
Akkermansia_muciniphila_core_genefamily	OG0000246
Akkermansia_muciniphila_core_genefamily	OG0000248	I	Metabolism
Akkermansia_muciniphila_core_genefamily	OG0000249
Akkermansia_muciniphila_core_genefamily	OG0000251	MV
Akkermansia_muciniphila_core_genefamily	OG0000255	M	Cellular processing and signaling
Akkermansia_muciniphila_core_genefamily	OG0000256	J	Information storage and processing
Akkermansia_muciniphila_core_genefamily	OG0000257	E	Metabolism
Akkermansia_muciniphila_core_genefamily	OG0000259	E	Metabolism
Akkermansia_muciniphila_core_genefamily	OG0000260	T	Cellular processing and signaling
Akkermansia_muciniphila_core_genefamily	OG0000261	G	Metabolism
Akkermansia_muciniphila_core_genefamily	OG0000262	H	Metabolism
Akkermansia_muciniphila_core_genefamily	OG0000263
Akkermansia_muciniphila_core_genefamily	OG0000264	M	Cellular processing and signaling
Akkermansia_muciniphila_core_genefamily	OG0000265	DM
Akkermansia_muciniphila_core_genefamily	OG0000266	O	Cellular processing and signaling
Akkermansia_muciniphila_core_genefamily	OG0000267	J	Information storage and processing
Akkermansia_muciniphila_core_genefamily	OG0000269	P	Metabolism
Akkermansia_muciniphila_core_genefamily	OG0000271	C	Metabolism
Akkermansia_muciniphila_core_genefamily	OG0000272	R	Poorly characterized
Akkermansia_muciniphila_core_genefamily	OG0000273	M	Cellular processing and signaling
Akkermansia_muciniphila_core_genefamily	OG0000274	E	Metabolism
Akkermansia_muciniphila_core_genefamily	OG0000275	T	Cellular processing and signaling
Akkermansia_muciniphila_core_genefamily	OG0000276	L	Information storage and processing
Akkermansia_muciniphila_core_genefamily	OG0000278	H	Metabolism
Akkermansia_muciniphila_core_genefamily	OG0000279
Akkermansia_muciniphila_core_genefamily	OG0000280	D	Cellular processing and signaling
Akkermansia_muciniphila_core_genefamily	OG0000281	U	Cellular processing and signaling
Akkermansia_muciniphila_core_genefamily	OG0000282	J	Information storage and processing
Akkermansia_muciniphila_core_genefamily	OG0000283
Akkermansia_muciniphila_core_genefamily	OG0000284	C	Metabolism
Akkermansia_muciniphila_core_genefamily	OG0000285	V	Cellular processing and signaling
Akkermansia_muciniphila_core_genefamily	OG0000287	FV
Akkermansia_muciniphila_core_genefamily	OG0000288	P	Metabolism
Akkermansia_muciniphila_core_genefamily	OG0000289	K	Information storage and processing
Akkermansia_muciniphila_core_genefamily	OG0000290
Akkermansia_muciniphila_core_genefamily	OG0000291	E	Metabolism
Akkermansia_muciniphila_core_genefamily	OG0000292	R	Poorly characterized
Akkermansia_muciniphila_core_genefamily	OG0000293	J	Information storage and processing
Akkermansia_muciniphila_core_genefamily	OG0000294	P	Metabolism
Akkermansia_muciniphila_core_genefamily	OG0000295	M	Cellular processing and signaling
Akkermansia_muciniphila_core_genefamily	OG0000296	H	Metabolism
Akkermansia_muciniphila_core_genefamily	OG0000297	S	Poorly characterized
Akkermansia_muciniphila_core_genefamily	OG0000298	C	Metabolism
Akkermansia_muciniphila_core_genefamily	OG0000299	L	Information storage and processing
Akkermansia_muciniphila_core_genefamily	OG0000300	L	Information storage and processing
Akkermansia_muciniphila_core_genefamily	OG0000301	U	Cellular processing and signaling
Akkermansia_muciniphila_core_genefamily	OG0000302	M	Cellular processing and signaling
Akkermansia_muciniphila_core_genefamily	OG0000305	R	Poorly characterized
Akkermansia_muciniphila_core_genefamily	OG0000306	Q	Metabolism
Akkermansia_muciniphila_core_genefamily	OG0000307	EP
Akkermansia_muciniphila_core_genefamily	OG0000308
Akkermansia_muciniphila_core_genefamily	OG0000309	J	Information storage and processing
Akkermansia_muciniphila_core_genefamily	OG0000310	KJ
Akkermansia_muciniphila_core_genefamily	OG0000311	H	Metabolism
Akkermansia_muciniphila_core_genefamily	OG0000312	DM
Akkermansia_muciniphila_core_genefamily	OG0000313	O	Cellular processing and signaling
Akkermansia_muciniphila_core_genefamily	OG0000314	M	Cellular processing and signaling
Akkermansia_muciniphila_core_genefamily	OG0000315	E	Metabolism
Akkermansia_muciniphila_core_genefamily	OG0000317
Akkermansia_muciniphila_core_genefamily	OG0000318	L	Information storage and processing
Akkermansia_muciniphila_core_genefamily	OG0000319
Akkermansia_muciniphila_core_genefamily	OG0000320
Akkermansia_muciniphila_core_genefamily	OG0000321
Akkermansia_muciniphila_core_genefamily	OG0000322	G	Metabolism
Akkermansia_muciniphila_core_genefamily	OG0000324	L	Information storage and processing
Akkermansia_muciniphila_core_genefamily	OG0000325	L	Information storage and processing
Akkermansia_muciniphila_core_genefamily	OG0000327	P	Metabolism
Akkermansia_muciniphila_core_genefamily	OG0000329	O	Cellular processing and signaling
Akkermansia_muciniphila_core_genefamily	OG0000330	P	Metabolism
Akkermansia_muciniphila_core_genefamily	OG0000332	J	Information storage and processing
Akkermansia_muciniphila_core_genefamily	OG0000333	J	Information storage and processing
Akkermansia_muciniphila_core_genefamily	OG0000334	G	Metabolism
Akkermansia_muciniphila_core_genefamily	OG0000335	C	Metabolism
Akkermansia_muciniphila_core_genefamily	OG0000336	E	Metabolism
Akkermansia_muciniphila_core_genefamily	OG0000337	R	Poorly characterized
Akkermansia_muciniphila_core_genefamily	OG0000338	R	Poorly characterized
Akkermansia_muciniphila_core_genefamily	OG0000339	L	Information storage and processing
Akkermansia_muciniphila_core_genefamily	OG0000340
Akkermansia_muciniphila_core_genefamily	OG0000341	KG
Akkermansia_muciniphila_core_genefamily	OG0000343	F	Metabolism
Akkermansia_muciniphila_core_genefamily	OG0000344	E	Metabolism
Akkermansia_muciniphila_core_genefamily	OG0000346	H	Metabolism
Akkermansia_muciniphila_core_genefamily	OG0000347	E	Metabolism
Akkermansia_muciniphila_core_genefamily	OG0000348	T	Cellular processing and signaling
Akkermansia_muciniphila_core_genefamily	OG0000350	G	Metabolism
Akkermansia_muciniphila_core_genefamily	OG0000351	H	Metabolism
Akkermansia_muciniphila_core_genefamily	OG0000352	F	Metabolism
Akkermansia_muciniphila_core_genefamily	OG0000353	F	Metabolism
Akkermansia_muciniphila_core_genefamily	OG0000354	V	Cellular processing and signaling
Akkermansia_muciniphila_core_genefamily	OG0000355	J	Information storage and processing
Akkermansia_muciniphila_core_genefamily	OG0000356	D	Cellular processing and signaling
Akkermansia_muciniphila_core_genefamily	OG0000357	C	Metabolism
Akkermansia_muciniphila_core_genefamily	OG0000358	M	Cellular processing and signaling
Akkermansia_muciniphila_core_genefamily	OG0000359	J	Information storage and processing
Akkermansia_muciniphila_core_genefamily	OG0000360	J	Information storage and processing
Akkermansia_muciniphila_core_genefamily	OG0000361	O	Cellular processing and signaling
Akkermansia_muciniphila_core_genefamily	OG0000362	H	Metabolism
Akkermansia_muciniphila_core_genefamily	OG0000363	P	Metabolism
Akkermansia_muciniphila_core_genefamily	OG0000364	I	Metabolism
Akkermansia_muciniphila_core_genefamily	OG0000365	E	Metabolism
Akkermansia_muciniphila_core_genefamily	OG0000366	MR
Akkermansia_muciniphila_core_genefamily	OG0000367	L	Information storage and processing
Akkermansia_muciniphila_core_genefamily	OG0000368	O	Cellular processing and signaling
Akkermansia_muciniphila_core_genefamily	OG0000369	E	Metabolism
Akkermansia_muciniphila_core_genefamily	OG0000370	M	Cellular processing and signaling
Akkermansia_muciniphila_core_genefamily	OG0000371	G	Metabolism
Akkermansia_muciniphila_core_genefamily	OG0000373
Akkermansia_muciniphila_core_genefamily	OG0000374	E	Metabolism
Akkermansia_muciniphila_core_genefamily	OG0000375	P	Metabolism
Akkermansia_muciniphila_core_genefamily	OG0000376	H	Metabolism
Akkermansia_muciniphila_core_genefamily	OG0000377	E	Metabolism
Akkermansia_muciniphila_core_genefamily	OG0000378	GM
Akkermansia_muciniphila_core_genefamily	OG0000379	U	Cellular processing and signaling
Akkermansia_muciniphila_core_genefamily	OG0000380	T	Cellular processing and signaling
Akkermansia_muciniphila_core_genefamily	OG0000381	S	Poorly characterized
Akkermansia_muciniphila_core_genefamily	OG0000382	H	Metabolism
Akkermansia_muciniphila_core_genefamily	OG0000383	I	Metabolism
Akkermansia_muciniphila_core_genefamily	OG0000384	M	Cellular processing and signaling
Akkermansia_muciniphila_core_genefamily	OG0000386	L	Information storage and processing
Akkermansia_muciniphila_core_genefamily	OG0000387	H	Metabolism
Akkermansia_muciniphila_core_genefamily	OG0000389	P	Metabolism
Akkermansia_muciniphila_core_genefamily	OG0000390	O	Cellular processing and signaling
Akkermansia_muciniphila_core_genefamily	OG0000391	O	Cellular processing and signaling
Akkermansia_muciniphila_core_genefamily	OG0000392	O	Cellular processing and signaling
Akkermansia_muciniphila_core_genefamily	OG0000393
Akkermansia_muciniphila_core_genefamily	OG0000394	C	Metabolism
Akkermansia_muciniphila_core_genefamily	OG0000395	DN
Akkermansia_muciniphila_core_genefamily	OG0000396	J	Information storage and processing
Akkermansia_muciniphila_core_genefamily	OG0000397	NUW
Akkermansia_muciniphila_core_genefamily	OG0000398	EH
Akkermansia_muciniphila_core_genefamily	OG0000399	I	Metabolism
Akkermansia_muciniphila_core_genefamily	OG0000400	S	Poorly characterized
Akkermansia_muciniphila_core_genefamily	OG0000401	H	Metabolism
Akkermansia_muciniphila_core_genefamily	OG0000402	D	Cellular processing and signaling
Akkermansia_muciniphila_core_genefamily	OG0000403	C	Metabolism
Akkermansia_muciniphila_core_genefamily	OG0000404	J	Information storage and processing
Akkermansia_muciniphila_core_genefamily	OG0000405	NU
Akkermansia_muciniphila_core_genefamily	OG0000406	F	Metabolism
Akkermansia_muciniphila_core_genefamily	OG0000407	M	Cellular processing and signaling
Akkermansia_muciniphila_core_genefamily	OG0000408	R	Poorly characterized
Akkermansia_muciniphila_core_genefamily	OG0000409	E	Metabolism
Akkermansia_muciniphila_core_genefamily	OG0000410	M	Cellular processing and signaling
Akkermansia_muciniphila_core_genefamily	OG0000411	ER
Akkermansia_muciniphila_core_genefamily	OG0000412	P	Metabolism
Akkermansia_muciniphila_core_genefamily	OG0000413	O	Cellular processing and signaling
Akkermansia_muciniphila_core_genefamily	OG0000414
Akkermansia_muciniphila_core_genefamily	OG0000418	O	Cellular processing and signaling
Akkermansia_muciniphila_core_genefamily	OG0000419	M	Cellular processing and signaling
Akkermansia_muciniphila_core_genefamily	OG0000420	H	Metabolism
Akkermansia_muciniphila_core_genefamily	OG0000421	J	Information storage and processing
Akkermansia_muciniphila_core_genefamily	OG0000422
Akkermansia_muciniphila_core_genefamily	OG0000423
Akkermansia_muciniphila_core_genefamily	OG0000424	J	Information storage and processing
Akkermansia_muciniphila_core_genefamily	OG0000425	J	Information storage and processing
Akkermansia_muciniphila_core_genefamily	OG0000426	J	Information storage and processing
Akkermansia_muciniphila_core_genefamily	OG0000427	K	Information storage and processing
Akkermansia_muciniphila_core_genefamily	OG0000428	F	Metabolism
Akkermansia_muciniphila_core_genefamily	OG0000429	F	Metabolism
Akkermansia_muciniphila_core_genefamily	OG0000430	L	Information storage and processing
Akkermansia_muciniphila_core_genefamily	OG0000431	L	Information storage and processing
Akkermansia_muciniphila_core_genefamily	OG0000432
Akkermansia_muciniphila_core_genefamily	OG0000433
Akkermansia_muciniphila_core_genefamily	OG0000434	R	Poorly characterized
Akkermansia_muciniphila_core_genefamily	OG0000435
Akkermansia_muciniphila_core_genefamily	OG0000436	H	Metabolism
Akkermansia_muciniphila_core_genefamily	OG0000437	J	Information storage and processing
Akkermansia_muciniphila_core_genefamily	OG0000438	U	Cellular processing and signaling
Akkermansia_muciniphila_core_genefamily	OG0000439	L	Information storage and processing
Akkermansia_muciniphila_core_genefamily	OG0000440	E	Metabolism
Akkermansia_muciniphila_core_genefamily	OG0000441	E	Metabolism
Akkermansia_muciniphila_core_genefamily	OG0000442
Akkermansia_muciniphila_core_genefamily	OG0000443	K	Information storage and processing
Akkermansia_muciniphila_core_genefamily	OG0000444	M	Cellular processing and signaling
Akkermansia_muciniphila_core_genefamily	OG0000445	M	Cellular processing and signaling
Akkermansia_muciniphila_core_genefamily	OG0000446	J	Information storage and processing
Akkermansia_muciniphila_core_genefamily	OG0000447	J	Information storage and processing
Akkermansia_muciniphila_core_genefamily	OG0000448	M	Cellular processing and signaling
Akkermansia_muciniphila_core_genefamily	OG0000449	M	Cellular processing and signaling
Akkermansia_muciniphila_core_genefamily	OG0000451	H	Metabolism
Akkermansia_muciniphila_core_genefamily	OG0000452	FT
Akkermansia_muciniphila_core_genefamily	OG0000453	N	Cellular processing and signaling
Akkermansia_muciniphila_core_genefamily	OG0000454	L	Information storage and processing
Akkermansia_muciniphila_core_genefamily	OG0000455	J	Information storage and processing
Akkermansia_muciniphila_core_genefamily	OG0000456	J	Information storage and processing
Akkermansia_muciniphila_core_genefamily	OG0000457	L	Information storage and processing
Akkermansia_muciniphila_core_genefamily	OG0000458	FR
Akkermansia_muciniphila_core_genefamily	OG0000460	L	Information storage and processing
Akkermansia_muciniphila_core_genefamily	OG0000461
Akkermansia_muciniphila_core_genefamily	OG0000462	O	Cellular processing and signaling
Akkermansia_muciniphila_core_genefamily	OG0000463	J	Information storage and processing
Akkermansia_muciniphila_core_genefamily	OG0000464	L	Information storage and processing
Akkermansia_muciniphila_core_genefamily	OG0000465	G	Metabolism
Akkermansia_muciniphila_core_genefamily	OG0000466	J	Information storage and processing
Akkermansia_muciniphila_core_genefamily	OG0000467	J	Information storage and processing
Akkermansia_muciniphila_core_genefamily	OG0000468	H	Metabolism
Akkermansia_muciniphila_core_genefamily	OG0000469	NW
Akkermansia_muciniphila_core_genefamily	OG0000470	M	Cellular processing and signaling
Akkermansia_muciniphila_core_genefamily	OG0000471	G	Metabolism
Akkermansia_muciniphila_core_genefamily	OG0000472	L	Information storage and processing
Akkermansia_muciniphila_core_genefamily	OG0000473	E	Metabolism
Akkermansia_muciniphila_core_genefamily	OG0000474	M	Cellular processing and signaling
Akkermansia_muciniphila_core_genefamily	OG0000475	KL
Akkermansia_muciniphila_core_genefamily	OG0000476	C	Metabolism
Akkermansia_muciniphila_core_genefamily	OG0000477	J	Information storage and processing
Akkermansia_muciniphila_core_genefamily	OG0000478
Akkermansia_muciniphila_core_genefamily	OG0000479	J	Information storage and processing
Akkermansia_muciniphila_core_genefamily	OG0000480	J	Information storage and processing
Akkermansia_muciniphila_core_genefamily	OG0000481	J	Information storage and processing
Akkermansia_muciniphila_core_genefamily	OG0000482	J	Information storage and processing
Akkermansia_muciniphila_core_genefamily	OG0000483	J	Information storage and processing
Akkermansia_muciniphila_core_genefamily	OG0000484	J	Information storage and processing
Akkermansia_muciniphila_core_genefamily	OG0000485	L	Information storage and processing
Akkermansia_muciniphila_core_genefamily	OG0000486	F	Metabolism
Akkermansia_muciniphila_core_genefamily	OG0000487	M	Cellular processing and signaling
Akkermansia_muciniphila_core_genefamily	OG0000489	O	Cellular processing and signaling
Akkermansia_muciniphila_core_genefamily	OG0000490	M	Cellular processing and signaling
Akkermansia_muciniphila_core_genefamily	OG0000491	M	Cellular processing and signaling
Akkermansia_muciniphila_core_genefamily	OG0000492	J	Information storage and processing
Akkermansia_muciniphila_core_genefamily	OG0000493	J	Information storage and processing
Akkermansia_muciniphila_core_genefamily	OG0000494	J	Information storage and processing
Akkermansia_muciniphila_core_genefamily	OG0000495	J	Information storage and processing
Akkermansia_muciniphila_core_genefamily	OG0000496	J	Information storage and processing
Akkermansia_muciniphila_core_genefamily	OG0000497	J	Information storage and processing
Akkermansia_muciniphila_core_genefamily	OG0000498	J	Information storage and processing
Akkermansia_muciniphila_core_genefamily	OG0000499	K	Information storage and processing
Akkermansia_muciniphila_core_genefamily	OG0000500	U	Cellular processing and signaling
Akkermansia_muciniphila_core_genefamily	OG0000501	J	Information storage and processing
Akkermansia_muciniphila_core_genefamily	OG0000502	H	Metabolism
Akkermansia_muciniphila_core_genefamily	OG0000503	U	Cellular processing and signaling
Akkermansia_muciniphila_core_genefamily	OG0000504	J	Information storage and processing
Akkermansia_muciniphila_core_genefamily	OG0000505	J	Information storage and processing
Akkermansia_muciniphila_core_genefamily	OG0000506	J	Information storage and processing
Akkermansia_muciniphila_core_genefamily	OG0000507	K	Information storage and processing
Akkermansia_muciniphila_core_genefamily	OG0000508	G	Metabolism
Akkermansia_muciniphila_core_genefamily	OG0000509	J	Information storage and processing
Akkermansia_muciniphila_core_genefamily	OG0000510	J	Information storage and processing
Akkermansia_muciniphila_core_genefamily	OG0000511	P	Metabolism
Akkermansia_muciniphila_core_genefamily	OG0000512	J	Information storage and processing
Akkermansia_muciniphila_core_genefamily	OG0000513	R	Poorly characterized
Akkermansia_muciniphila_core_genefamily	OG0000514	T	Cellular processing and signaling
Akkermansia_muciniphila_core_genefamily	OG0000515	E	Metabolism
Akkermansia_muciniphila_core_genefamily	OG0000516	M	Cellular processing and signaling
Akkermansia_muciniphila_core_genefamily	OG0000517	E	Metabolism
Akkermansia_muciniphila_core_genefamily	OG0000519	L	Information storage and processing
Akkermansia_muciniphila_core_genefamily	OG0000520	O	Cellular processing and signaling
Akkermansia_muciniphila_core_genefamily	OG0000521	O	Cellular processing and signaling
Akkermansia_muciniphila_core_genefamily	OG0000522	M	Cellular processing and signaling
Akkermansia_muciniphila_core_genefamily	OG0000523	L	Information storage and processing
Akkermansia_muciniphila_core_genefamily	OG0000524	E	Metabolism
Akkermansia_muciniphila_core_genefamily	OG0000525	E	Metabolism
Akkermansia_muciniphila_core_genefamily	OG0000526	J	Information storage and processing
Akkermansia_muciniphila_core_genefamily	OG0000527	R	Poorly characterized
Akkermansia_muciniphila_core_genefamily	OG0000528	E	Metabolism
Akkermansia_muciniphila_core_genefamily	OG0000529
Akkermansia_muciniphila_core_genefamily	OG0000530	F	Metabolism
Akkermansia_muciniphila_core_genefamily	OG0000531	J	Information storage and processing
Akkermansia_muciniphila_core_genefamily	OG0000532	R	Poorly characterized
Akkermansia_muciniphila_core_genefamily	OG0000533	H	Metabolism
Akkermansia_muciniphila_core_genefamily	OG0000534	L	Information storage and processing
Akkermansia_muciniphila_core_genefamily	OG0000535	J	Information storage and processing
Akkermansia_muciniphila_core_genefamily	OG0000536	E	Metabolism
Akkermansia_muciniphila_core_genefamily	OG0000537
Akkermansia_muciniphila_core_genefamily	OG0000538	K	Information storage and processing
Akkermansia_muciniphila_core_genefamily	OG0000539	J	Information storage and processing
Akkermansia_muciniphila_core_genefamily	OG0000540	S	Poorly characterized
Akkermansia_muciniphila_core_genefamily	OG0000541	L	Information storage and processing
Akkermansia_muciniphila_core_genefamily	OG0000543	T	Cellular processing and signaling
Akkermansia_muciniphila_core_genefamily	OG0000544	K	Information storage and processing
Akkermansia_muciniphila_core_genefamily	OG0000545	J	Information storage and processing
Akkermansia_muciniphila_core_genefamily	OG0000546	J	Information storage and processing
Akkermansia_muciniphila_core_genefamily	OG0000548	J	Information storage and processing
Akkermansia_muciniphila_core_genefamily	OG0000549	J	Information storage and processing
Akkermansia_muciniphila_core_genefamily	OG0000550	J	Information storage and processing
Akkermansia_muciniphila_core_genefamily	OG0000551	J	Information storage and processing
Akkermansia_muciniphila_core_genefamily	OG0000552	J	Information storage and processing
Akkermansia_muciniphila_core_genefamily	OG0000553
Akkermansia_muciniphila_core_genefamily	OG0000554	J	Information storage and processing
Akkermansia_muciniphila_core_genefamily	OG0000555	F	Metabolism
Akkermansia_muciniphila_core_genefamily	OG0000556	L	Information storage and processing
Akkermansia_muciniphila_core_genefamily	OG0000557	HI
Akkermansia_muciniphila_core_genefamily	OG0000558	L	Information storage and processing
Akkermansia_muciniphila_core_genefamily	OG0000559
Akkermansia_muciniphila_core_genefamily	OG0000560	E	Metabolism
Akkermansia_muciniphila_core_genefamily	OG0000561	O	Cellular processing and signaling
Akkermansia_muciniphila_core_genefamily	OG0000562	O	Cellular processing and signaling
Akkermansia_muciniphila_core_genefamily	OG0000563	O	Cellular processing and signaling
Akkermansia_muciniphila_core_genefamily	OG0000564	E	Metabolism
Akkermansia_muciniphila_core_genefamily	OG0000565	E	Metabolism
Akkermansia_muciniphila_core_genefamily	OG0000566	MN
Akkermansia_muciniphila_core_genefamily	OG0000567	J	Information storage and processing
Akkermansia_muciniphila_core_genefamily	OG0000568	MO
Akkermansia_muciniphila_core_genefamily	OG0000569	J	Information storage and processing
Akkermansia_muciniphila_core_genefamily	OG0000570	H	Metabolism
Akkermansia_muciniphila_core_genefamily	OG0000572	J	Information storage and processing
Akkermansia_muciniphila_core_genefamily	OG0000573	J	Information storage and processing
Akkermansia_muciniphila_core_genefamily	OG0000574	R	Poorly characterized
Akkermansia_muciniphila_core_genefamily	OG0000575	J	Information storage and processing
Akkermansia_muciniphila_core_genefamily	OG0000576	L	Information storage and processing
Akkermansia_muciniphila_core_genefamily	OG0000577	J	Information storage and processing
Akkermansia_muciniphila_core_genefamily	OG0000579	J	Information storage and processing
Akkermansia_muciniphila_core_genefamily	OG0000580	J	Information storage and processing
Akkermansia_muciniphila_core_genefamily	OG0000582	M	Cellular processing and signaling
Akkermansia_muciniphila_core_genefamily	OG0000583	J	Information storage and processing
Akkermansia_muciniphila_core_genefamily	OG0000584	R	Poorly characterized
Akkermansia_muciniphila_core_genefamily	OG0000585	M	Cellular processing and signaling
Akkermansia_muciniphila_core_genefamily	OG0000586	O	Cellular processing and signaling
Akkermansia_muciniphila_core_genefamily	OG0000587	TG
Akkermansia_muciniphila_core_genefamily	OG0000588	J	Information storage and processing
Akkermansia_muciniphila_core_genefamily	OG0000589	G	Metabolism
Akkermansia_muciniphila_core_genefamily	OG0000590	U	Cellular processing and signaling
Akkermansia_muciniphila_core_genefamily	OG0000591	V	Cellular processing and signaling
Akkermansia_muciniphila_core_genefamily	OG0000592	L	Information storage and processing
Akkermansia_muciniphila_core_genefamily	OG0000593	NW
Akkermansia_muciniphila_core_genefamily	OG0000594	M	Cellular processing and signaling
Akkermansia_muciniphila_core_genefamily	OG0000595
Akkermansia_muciniphila_core_genefamily	OG0000596	J	Information storage and processing
Akkermansia_muciniphila_core_genefamily	OG0000597	U	Cellular processing and signaling
Akkermansia_muciniphila_core_genefamily	OG0000599	P	Metabolism
Akkermansia_muciniphila_core_genefamily	OG0000600
Akkermansia_muciniphila_core_genefamily	OG0000601	H	Metabolism
Akkermansia_muciniphila_core_genefamily	OG0000602	V	Cellular processing and signaling
Akkermansia_muciniphila_core_genefamily	OG0000603	D	Cellular processing and signaling
Akkermansia_muciniphila_core_genefamily	OG0000604
Akkermansia_muciniphila_core_genefamily	OG0000605	I	Metabolism
Akkermansia_muciniphila_core_genefamily	OG0000606	J	Information storage and processing
Akkermansia_muciniphila_core_genefamily	OG0000607	L	Information storage and processing
Akkermansia_muciniphila_core_genefamily	OG0000608	E	Metabolism
Akkermansia_muciniphila_core_genefamily	OG0000611	M	Cellular processing and signaling
Akkermansia_muciniphila_core_genefamily	OG0000612	J	Information storage and processing
Akkermansia_muciniphila_core_genefamily	OG0000613	J	Information storage and processing
Akkermansia_muciniphila_core_genefamily	OG0000614	I	Metabolism
Akkermansia_muciniphila_core_genefamily	OG0000615	H	Metabolism
Akkermansia_muciniphila_core_genefamily	OG0000616	U	Cellular processing and signaling
Akkermansia_muciniphila_core_genefamily	OG0000617	EH
Akkermansia_muciniphila_core_genefamily	OG0000618	E	Metabolism
Akkermansia_muciniphila_core_genefamily	OG0000619	S	Poorly characterized
Akkermansia_muciniphila_core_genefamily	OG0000620	C	Metabolism
Akkermansia_muciniphila_core_genefamily	OG0000621	C	Metabolism
Akkermansia_muciniphila_core_genefamily	OG0000622	H	Metabolism
Akkermansia_muciniphila_core_genefamily	OG0000623	M	Cellular processing and signaling
Akkermansia_muciniphila_core_genefamily	OG0000624	J	Information storage and processing
Akkermansia_muciniphila_core_genefamily	OG0000625	O	Cellular processing and signaling
Akkermansia_muciniphila_core_genefamily	OG0000626	O	Cellular processing and signaling
Akkermansia_muciniphila_core_genefamily	OG0000627	H	Metabolism
Akkermansia_muciniphila_core_genefamily	OG0000628	J	Information storage and processing
Akkermansia_muciniphila_core_genefamily	OG0000629	E	Metabolism
Akkermansia_muciniphila_core_genefamily	OG0000630	H	Metabolism
Akkermansia_muciniphila_core_genefamily	OG0000631	K	Information storage and processing
Akkermansia_muciniphila_core_genefamily	OG0000632	H	Metabolism
Akkermansia_muciniphila_core_genefamily	OG0000633	G	Metabolism
Akkermansia_muciniphila_core_genefamily	OG0000634	J	Information storage and processing
Akkermansia_muciniphila_core_genefamily	OG0000635	K	Information storage and processing
Akkermansia_muciniphila_core_genefamily	OG0000637
Akkermansia_muciniphila_core_genefamily	OG0000638	JM
Akkermansia_muciniphila_core_genefamily	OG0000639	M	Cellular processing and signaling
Akkermansia_muciniphila_core_genefamily	OG0000640	D	Cellular processing and signaling
Akkermansia_muciniphila_core_genefamily	OG0000641	H	Metabolism
Akkermansia_muciniphila_core_genefamily	OG0000642	P	Metabolism
Akkermansia_muciniphila_core_genefamily	OG0000643	P	Metabolism
Akkermansia_muciniphila_core_genefamily	OG0000644	E	Metabolism
Akkermansia_muciniphila_core_genefamily	OG0000645	I	Metabolism
Akkermansia_muciniphila_core_genefamily	OG0000646	U	Cellular processing and signaling
Akkermansia_muciniphila_core_genefamily	OG0000647	O	Cellular processing and signaling
Akkermansia_muciniphila_core_genefamily	OG0000648	J	Information storage and processing
Akkermansia_muciniphila_core_genefamily	OG0000649	J	Information storage and processing
Akkermansia_muciniphila_core_genefamily	OG0000650	M	Cellular processing and signaling
Akkermansia_muciniphila_core_genefamily	OG0000651	E	Metabolism
Akkermansia_muciniphila_core_genefamily	OG0000652	H	Metabolism
Akkermansia_muciniphila_core_genefamily	OG0000653	E	Metabolism
Akkermansia_muciniphila_core_genefamily	OG0000654	J	Information storage and processing
Akkermansia_muciniphila_core_genefamily	OG0000655
Akkermansia_muciniphila_core_genefamily	OG0000656	M	Cellular processing and signaling
Akkermansia_muciniphila_core_genefamily	OG0000657	R	Poorly characterized
Akkermansia_muciniphila_core_genefamily	OG0000658	O	Cellular processing and signaling
Akkermansia_muciniphila_core_genefamily	OG0000659	O	Cellular processing and signaling
Akkermansia_muciniphila_core_genefamily	OG0000660	FT
Akkermansia_muciniphila_core_genefamily	OG0000661	J	Information storage and processing
Akkermansia_muciniphila_core_genefamily	OG0000662	F	Metabolism
Akkermansia_muciniphila_core_genefamily	OG0000663	E	Metabolism
Akkermansia_muciniphila_core_genefamily	OG0000664	E	Metabolism
Akkermansia_muciniphila_core_genefamily	OG0000665	G	Metabolism
Akkermansia_muciniphila_core_genefamily	OG0000666	F	Metabolism
Akkermansia_muciniphila_core_genefamily	OG0000667	J	Information storage and processing
Akkermansia_muciniphila_core_genefamily	OG0000668	F	Metabolism
Akkermansia_muciniphila_core_genefamily	OG0000669	J	Information storage and processing
Akkermansia_muciniphila_core_genefamily	OG0000670	J	Information storage and processing
Akkermansia_muciniphila_core_genefamily	OG0000671	J	Information storage and processing
Akkermansia_muciniphila_core_genefamily	OG0000672	J	Information storage and processing
Akkermansia_muciniphila_core_genefamily	OG0000673	J	Information storage and processing
Akkermansia_muciniphila_core_genefamily	OG0000674	J	Information storage and processing
Akkermansia_muciniphila_core_genefamily	OG0000675	J	Information storage and processing
Akkermansia_muciniphila_core_genefamily	OG0000677
Akkermansia_muciniphila_core_genefamily	OG0000678	J	Information storage and processing
Akkermansia_muciniphila_core_genefamily	OG0000679	F	Metabolism
Akkermansia_muciniphila_core_genefamily	OG0000680	DL
Akkermansia_muciniphila_core_genefamily	OG0000682	H	Metabolism
Akkermansia_muciniphila_core_genefamily	OG0000683	I	Metabolism
Akkermansia_muciniphila_core_genefamily	OG0000684	I	Metabolism
Akkermansia_muciniphila_core_genefamily	OG0000685	R	Poorly characterized
Akkermansia_muciniphila_core_genefamily	OG0000686	H	Metabolism
Akkermansia_muciniphila_core_genefamily	OG0000687	H	Metabolism
Akkermansia_muciniphila_core_genefamily	OG0000688	H	Metabolism
Akkermansia_muciniphila_core_genefamily	OG0000689	L	Information storage and processing
Akkermansia_muciniphila_core_genefamily	OG0000690	D	Cellular processing and signaling
Akkermansia_muciniphila_core_genefamily	OG0000691	J	Information storage and processing
Akkermansia_muciniphila_core_genefamily	OG0000692	J	Information storage and processing
Akkermansia_muciniphila_core_genefamily	OG0000693	E	Metabolism
Akkermansia_muciniphila_core_genefamily	OG0000694	J	Information storage and processing
Akkermansia_muciniphila_core_genefamily	OG0000695	F	Metabolism
Akkermansia_muciniphila_core_genefamily	OG0000696	J	Information storage and processing
Akkermansia_muciniphila_core_genefamily	OG0000697	Z	Cellular processing and signaling
Akkermansia_muciniphila_core_genefamily	OG0000698	E	Metabolism
Akkermansia_muciniphila_core_genefamily	OG0000699	H	Metabolism
Akkermansia_muciniphila_core_genefamily	OG0000700	J	Information storage and processing
Akkermansia_muciniphila_core_genefamily	OG0000701	G	Metabolism
Akkermansia_muciniphila_core_genefamily	OG0000702	E	Metabolism
Akkermansia_muciniphila_core_genefamily	OG0000703	T	Cellular processing and signaling
Akkermansia_muciniphila_core_genefamily	OG0000704	G	Metabolism
Akkermansia_muciniphila_core_genefamily	OG0000705	P	Metabolism
Akkermansia_muciniphila_core_genefamily	OG0000706	L	Information storage and processing
Akkermansia_muciniphila_core_genefamily	OG0000707	J	Information storage and processing
Akkermansia_muciniphila_core_genefamily	OG0000708	J	Information storage and processing
Akkermansia_muciniphila_core_genefamily	OG0000709	L	Information storage and processing
Akkermansia_muciniphila_core_genefamily	OG0000710	M	Cellular processing and signaling
Akkermansia_muciniphila_core_genefamily	OG0000711	R	Poorly characterized
Akkermansia_muciniphila_core_genefamily	OG0000712	S	Poorly characterized
Akkermansia_muciniphila_core_genefamily	OG0000713	S	Poorly characterized
Akkermansia_muciniphila_core_genefamily	OG0000714	D	Cellular processing and signaling
Akkermansia_muciniphila_core_genefamily	OG0000715	I	Metabolism
Akkermansia_muciniphila_core_genefamily	OG0000716	OU
Akkermansia_muciniphila_core_genefamily	OG0000717	I	Metabolism
Akkermansia_muciniphila_core_genefamily	OG0000718	H	Metabolism
Akkermansia_muciniphila_core_genefamily	OG0000719	J	Information storage and processing
Akkermansia_muciniphila_core_genefamily	OG0000721	E	Metabolism
Akkermansia_muciniphila_core_genefamily	OG0000722	MU
Akkermansia_muciniphila_core_genefamily	OG0000723	J	Information storage and processing
Akkermansia_muciniphila_core_genefamily	OG0000724	C	Metabolism
Akkermansia_muciniphila_core_genefamily	OG0000725	O	Cellular processing and signaling
Akkermansia_muciniphila_core_genefamily	OG0000726	O	Cellular processing and signaling
Akkermansia_muciniphila_core_genefamily	OG0000727	T	Cellular processing and signaling
Akkermansia_muciniphila_core_genefamily	OG0000728	F	Metabolism
Akkermansia_muciniphila_core_genefamily	OG0000729	O	Cellular processing and signaling
Akkermansia_muciniphila_core_genefamily	OG0000731	J	Information storage and processing
Akkermansia_muciniphila_core_genefamily	OG0000733	M	Cellular processing and signaling
Akkermansia_muciniphila_core_genefamily	OG0000734	J	Information storage and processing
Akkermansia_muciniphila_core_genefamily	OG0000735	C	Metabolism
Akkermansia_muciniphila_core_genefamily	OG0000736	C	Metabolism
Akkermansia_muciniphila_core_genefamily	OG0000737	C	Metabolism
Akkermansia_muciniphila_core_genefamily	OG0000738	C	Metabolism
Akkermansia_muciniphila_core_genefamily	OG0000739	C	Metabolism
Akkermansia_muciniphila_core_genefamily	OG0000740	C	Metabolism
Akkermansia_muciniphila_core_genefamily	OG0000741	E	Metabolism
Akkermansia_muciniphila_core_genefamily	OG0000744	R	Poorly characterized
Akkermansia_muciniphila_core_genefamily	OG0000745	R	Poorly characterized
Akkermansia_muciniphila_core_genefamily	OG0000746	L	Information storage and processing
Akkermansia_muciniphila_core_genefamily	OG0000747	J	Information storage and processing
Akkermansia_muciniphila_core_genefamily	OG0000748	J	Information storage and processing
Akkermansia_muciniphila_core_genefamily	OG0000749	O	Cellular processing and signaling
Akkermansia_muciniphila_core_genefamily	OG0000750
Akkermansia_muciniphila_core_genefamily	OG0000751	J	Information storage and processing
Akkermansia_muciniphila_core_genefamily	OG0000752
Akkermansia_muciniphila_core_genefamily	OG0000753	H	Metabolism
Akkermansia_muciniphila_core_genefamily	OG0000754	NUW
Akkermansia_muciniphila_core_genefamily	OG0000755	H	Metabolism
Akkermansia_muciniphila_core_genefamily	OG0000756	T	Cellular processing and signaling
Akkermansia_muciniphila_core_genefamily	OG0000757	I	Metabolism
Akkermansia_muciniphila_core_genefamily	OG0000758	L	Information storage and processing
Akkermansia_muciniphila_core_genefamily	OG0000760
Akkermansia_muciniphila_core_genefamily	OG0000761	L	Information storage and processing
Akkermansia_muciniphila_core_genefamily	OG0000762	I	Metabolism
Akkermansia_muciniphila_core_genefamily	OG0000763	L	Information storage and processing
Akkermansia_muciniphila_core_genefamily	OG0000764	L	Information storage and processing
Akkermansia_muciniphila_core_genefamily	OG0000765	J	Information storage and processing
Akkermansia_muciniphila_core_genefamily	OG0000766	U	Cellular processing and signaling
Akkermansia_muciniphila_core_genefamily	OG0000767	H	Metabolism
Akkermansia_muciniphila_core_genefamily	OG0000768
Akkermansia_muciniphila_core_genefamily	OG0000769	CE
Akkermansia_muciniphila_core_genefamily	OG0000770	V	Cellular processing and signaling
Akkermansia_muciniphila_core_genefamily	OG0000771	M	Cellular processing and signaling
Akkermansia_muciniphila_core_genefamily	OG0000772	M	Cellular processing and signaling
Akkermansia_muciniphila_core_genefamily	OG0000773
Akkermansia_muciniphila_core_genefamily	OG0000774	J	Information storage and processing
Akkermansia_muciniphila_core_genefamily	OG0000775	F	Metabolism
Akkermansia_muciniphila_core_genefamily	OG0000776	LK
Akkermansia_muciniphila_core_genefamily	OG0000777	E	Metabolism
Akkermansia_muciniphila_core_genefamily	OG0000778	L	Information storage and processing
Akkermansia_muciniphila_core_genefamily	OG0000779	OK
Akkermansia_muciniphila_core_genefamily	OG0000780	C	Metabolism
Akkermansia_muciniphila_core_genefamily	OG0000781	C	Metabolism
Akkermansia_muciniphila_core_genefamily	OG0000782	C	Metabolism
Akkermansia_muciniphila_core_genefamily	OG0000783	C	Metabolism
Akkermansia_muciniphila_core_genefamily	OG0000784	C	Metabolism
Akkermansia_muciniphila_core_genefamily	OG0000785	H	Metabolism
Akkermansia_muciniphila_core_genefamily	OG0000786	N	Cellular processing and signaling
Akkermansia_muciniphila_core_genefamily	OG0000787	G	Metabolism
Akkermansia_muciniphila_core_genefamily	OG0000788	O	Cellular processing and signaling
Akkermansia_muciniphila_core_genefamily	OG0000789	M	Cellular processing and signaling
Akkermansia_muciniphila_core_genefamily	OG0000790	Q	Metabolism
Akkermansia_muciniphila_core_genefamily	OG0000791
Akkermansia_muciniphila_core_genefamily	OG0000792	T	Cellular processing and signaling
Akkermansia_muciniphila_core_genefamily	OG0000793	J	Information storage and processing
Akkermansia_muciniphila_core_genefamily	OG0000794
Akkermansia_muciniphila_core_genefamily	OG0000795	M	Cellular processing and signaling
Akkermansia_muciniphila_core_genefamily	OG0000796	V	Cellular processing and signaling
Akkermansia_muciniphila_core_genefamily	OG0000797	E	Metabolism
Akkermansia_muciniphila_core_genefamily	OG0000798	J	Information storage and processing
Akkermansia_muciniphila_core_genefamily	OG0000799	J	Information storage and processing
Akkermansia_muciniphila_core_genefamily	OG0000800	EF
Akkermansia_muciniphila_core_genefamily	OG0000801
Akkermansia_muciniphila_core_genefamily	OG0000802	C	Metabolism
Akkermansia_muciniphila_core_genefamily	OG0000803	U	Cellular processing and signaling
Akkermansia_muciniphila_core_genefamily	OG0000805	G	Metabolism
Akkermansia_muciniphila_core_genefamily	OG0000806	J	Information storage and processing
Akkermansia_muciniphila_core_genefamily	OG0000807	J	Information storage and processing
Akkermansia_muciniphila_core_genefamily	OG0000808	M	Cellular processing and signaling
Akkermansia_muciniphila_core_genefamily	OG0000810	M	Cellular processing and signaling
Akkermansia_muciniphila_core_genefamily	OG0000811	E	Metabolism
Akkermansia_muciniphila_core_genefamily	OG0000812	E	Metabolism
Akkermansia_muciniphila_core_genefamily	OG0000813	E	Metabolism
Akkermansia_muciniphila_core_genefamily	OG0000814	K	Information storage and processing
Akkermansia_muciniphila_core_genefamily	OG0000815
Akkermansia_muciniphila_core_genefamily	OG0000816
Akkermansia_muciniphila_core_genefamily	OG0000817	G	Metabolism
Akkermansia_muciniphila_core_genefamily	OG0000820	I	Metabolism
Akkermansia_muciniphila_core_genefamily	OG0000821	J	Information storage and processing
Akkermansia_muciniphila_core_genefamily	OG0000827
Akkermansia_muciniphila_core_genefamily	OG0000828	H	Metabolism
Akkermansia_muciniphila_core_genefamily	OG0000829	E	Metabolism
Akkermansia_muciniphila_core_genefamily	OG0000831	C	Metabolism
Akkermansia_muciniphila_core_genefamily	OG0000832	G	Metabolism
Akkermansia_muciniphila_core_genefamily	OG0000833	G	Metabolism
Akkermansia_muciniphila_core_genefamily	OG0000834
Akkermansia_muciniphila_core_genefamily	OG0000835
Akkermansia_muciniphila_core_genefamily	OG0000836	J	Information storage and processing
Akkermansia_muciniphila_core_genefamily	OG0000837	MN
Akkermansia_muciniphila_core_genefamily	OG0000839
Akkermansia_muciniphila_core_genefamily	OG0000841	I	Metabolism
Akkermansia_muciniphila_core_genefamily	OG0000842	H	Metabolism
Akkermansia_muciniphila_core_genefamily	OG0000843	G	Metabolism
Akkermansia_muciniphila_core_genefamily	OG0000844	J	Information storage and processing
Akkermansia_muciniphila_core_genefamily	OG0000845	J	Information storage and processing
Akkermansia_muciniphila_core_genefamily	OG0000846
Akkermansia_muciniphila_core_genefamily	OG0000847	O	Cellular processing and signaling
Akkermansia_muciniphila_core_genefamily	OG0000849	F	Metabolism
Akkermansia_muciniphila_core_genefamily	OG0000850	G	Metabolism
Akkermansia_muciniphila_core_genefamily	OG0000852	J	Information storage and processing
Akkermansia_muciniphila_core_genefamily	OG0000853	K	Information storage and processing
Akkermansia_muciniphila_core_genefamily	OG0000856	I	Metabolism
Akkermansia_muciniphila_core_genefamily	OG0000858	V	Cellular processing and signaling
Akkermansia_muciniphila_core_genefamily	OG0000862	K	Information storage and processing
Akkermansia_muciniphila_core_genefamily	OG0000863	J	Information storage and processing
Akkermansia_muciniphila_core_genefamily	OG0000865	F	Metabolism
Akkermansia_muciniphila_core_genefamily	OG0000866
Akkermansia_muciniphila_core_genefamily	OG0000868	U	Cellular processing and signaling
Akkermansia_muciniphila_core_genefamily	OG0000869	T	Cellular processing and signaling
Akkermansia_muciniphila_core_genefamily	OG0000871	G	Metabolism
Akkermansia_muciniphila_core_genefamily	OG0000872	EM
Akkermansia_muciniphila_core_genefamily	OG0000874	F	Metabolism
Akkermansia_muciniphila_core_genefamily	OG0000875	J	Information storage and processing
Akkermansia_muciniphila_core_genefamily	OG0000876	E	Metabolism
Akkermansia_muciniphila_core_genefamily	OG0000877	C	Metabolism
Akkermansia_muciniphila_core_genefamily	OG0000878	J	Information storage and processing
Akkermansia_muciniphila_core_genefamily	OG0000880	R	Poorly characterized
Akkermansia_muciniphila_core_genefamily	OG0000882	M	Cellular processing and signaling
Akkermansia_muciniphila_core_genefamily	OG0000884	R	Poorly characterized
Akkermansia_muciniphila_core_genefamily	OG0000885	F	Metabolism
Akkermansia_muciniphila_core_genefamily	OG0000887	K	Information storage and processing
Akkermansia_muciniphila_core_genefamily	OG0000889	M	Cellular processing and signaling
Akkermansia_muciniphila_core_genefamily	OG0000890	E	Metabolism
Akkermansia_muciniphila_core_genefamily	OG0000891	DZ
Akkermansia_muciniphila_core_genefamily	OG0000892
Akkermansia_muciniphila_core_genefamily	OG0000895	G	Metabolism
Akkermansia_muciniphila_core_genefamily	OG0000896	J	Information storage and processing
Akkermansia_muciniphila_core_genefamily	OG0000897	P	Metabolism
Akkermansia_muciniphila_core_genefamily	OG0000898	E	Metabolism
Akkermansia_muciniphila_core_genefamily	OG0000899	S	Poorly characterized
Akkermansia_muciniphila_core_genefamily	OG0000900	J	Information storage and processing
Akkermansia_muciniphila_core_genefamily	OG0000901	P	Metabolism
Akkermansia_muciniphila_core_genefamily	OG0000902	R	Poorly characterized
Akkermansia_muciniphila_core_genefamily	OG0000903	J	Information storage and processing
Akkermansia_muciniphila_core_genefamily	OG0000904	V	Cellular processing and signaling
Akkermansia_muciniphila_core_genefamily	OG0000905	V	Cellular processing and signaling
Akkermansia_muciniphila_core_genefamily	OG0000906	S	Poorly characterized
Akkermansia_muciniphila_core_genefamily	OG0000907	V	Cellular processing and signaling
Akkermansia_muciniphila_core_genefamily	OG0000908	JLK
Akkermansia_muciniphila_core_genefamily	OG0000909	M	Cellular processing and signaling
Akkermansia_muciniphila_core_genefamily	OG0000910	L	Information storage and processing
Akkermansia_muciniphila_core_genefamily	OG0000912	L	Information storage and processing
Akkermansia_muciniphila_core_genefamily	OG0000913	T	Cellular processing and signaling
Akkermansia_muciniphila_core_genefamily	OG0000914	O	Cellular processing and signaling
Akkermansia_muciniphila_core_genefamily	OG0000915	EH
Akkermansia_muciniphila_core_genefamily	OG0000916	E	Metabolism
Akkermansia_muciniphila_core_genefamily	OG0000917	H	Metabolism
Akkermansia_muciniphila_core_genefamily	OG0000918
Akkermansia_muciniphila_core_genefamily	OG0000920	I	Metabolism
Akkermansia_muciniphila_core_genefamily	OG0000923	H	Metabolism
Akkermansia_muciniphila_core_genefamily	OG0000927	H	Metabolism
Akkermansia_muciniphila_core_genefamily	OG0000928
Akkermansia_muciniphila_core_genefamily	OG0000935	M	Cellular processing and signaling
Akkermansia_muciniphila_core_genefamily	OG0000936	S	Poorly characterized
Akkermansia_muciniphila_core_genefamily	OG0000938	HR
Akkermansia_muciniphila_core_genefamily	OG0000940	E	Metabolism
Akkermansia_muciniphila_core_genefamily	OG0000941	ER
Akkermansia_muciniphila_core_genefamily	OG0000943	G	Metabolism
Akkermansia_muciniphila_core_genefamily	OG0000948	HR
Akkermansia_muciniphila_core_genefamily	OG0000949	I	Metabolism
Akkermansia_muciniphila_core_genefamily	OG0000950	J	Information storage and processing
Akkermansia_muciniphila_core_genefamily	OG0000954
Akkermansia_muciniphila_core_genefamily	OG0000955	E	Metabolism
Akkermansia_muciniphila_core_genefamily	OG0000956	J	Information storage and processing
Akkermansia_muciniphila_core_genefamily	OG0000957	H	Metabolism
Akkermansia_muciniphila_core_genefamily	OG0000958	J	Information storage and processing
Akkermansia_muciniphila_core_genefamily	OG0000960	E	Metabolism
Akkermansia_muciniphila_core_genefamily	OG0000962	R	Poorly characterized
Akkermansia_muciniphila_core_genefamily	OG0000963	R	Poorly characterized
Akkermansia_muciniphila_core_genefamily	OG0000967	L	Information storage and processing
Akkermansia_muciniphila_core_genefamily	OG0000968
Akkermansia_muciniphila_core_genefamily	OG0000970
Akkermansia_muciniphila_core_genefamily	OG0000972	NUW
Akkermansia_muciniphila_core_genefamily	OG0000973
Akkermansia_muciniphila_core_genefamily	OG0000974	L	Information storage and processing
Akkermansia_muciniphila_core_genefamily	OG0000976
Akkermansia_muciniphila_core_genefamily	OG0000977	G	Metabolism
Akkermansia_muciniphila_core_genefamily	OG0000979	C	Metabolism
Akkermansia_muciniphila_core_genefamily	OG0000982	J	Information storage and processing
Akkermansia_muciniphila_core_genefamily	OG0000983
Akkermansia_muciniphila_core_genefamily	OG0000984	C	Metabolism
Akkermansia_muciniphila_core_genefamily	OG0000985	C	Metabolism
Akkermansia_muciniphila_core_genefamily	OG0000986	G	Metabolism
Akkermansia_muciniphila_core_genefamily	OG0000987	E	Metabolism
Akkermansia_muciniphila_core_genefamily	OG0000988	R	Poorly characterized
Akkermansia_muciniphila_core_genefamily	OG0000989	I	Metabolism
Akkermansia_muciniphila_core_genefamily	OG0000990	FP
Akkermansia_muciniphila_core_genefamily	OG0000992	H	Metabolism
Akkermansia_muciniphila_core_genefamily	OG0000994	C	Metabolism
Akkermansia_muciniphila_core_genefamily	OG0000995	G	Metabolism
Akkermansia_muciniphila_core_genefamily	OG0000996	J	Information storage and processing
Akkermansia_muciniphila_core_genefamily	OG0000998	NUW
Akkermansia_muciniphila_core_genefamily	OG0000999	C	Metabolism
Akkermansia_muciniphila_core_genefamily	OG0001000	I	Metabolism
Akkermansia_muciniphila_core_genefamily	OG0001001	G	Metabolism
Akkermansia_muciniphila_core_genefamily	OG0001002	J	Information storage and processing
Akkermansia_muciniphila_core_genefamily	OG0001003	E	Metabolism
Akkermansia_muciniphila_core_genefamily	OG0001004	K	Information storage and processing
Akkermansia_muciniphila_core_genefamily	OG0001005	S	Poorly characterized
Akkermansia_muciniphila_core_genefamily	OG0001006	H	Metabolism
Akkermansia_muciniphila_core_genefamily	OG0001007	J	Information storage and processing
Akkermansia_muciniphila_core_genefamily	OG0001008	J	Information storage and processing
Akkermansia_muciniphila_core_genefamily	OG0001009
Akkermansia_muciniphila_core_genefamily	OG0001010	E	Metabolism
Akkermansia_muciniphila_core_genefamily	OG0001011	EH
Akkermansia_muciniphila_core_genefamily	OG0001012	I	Metabolism
Akkermansia_muciniphila_core_genefamily	OG0001013	J	Information storage and processing
Akkermansia_muciniphila_core_genefamily	OG0001014	H	Metabolism
Akkermansia_muciniphila_core_genefamily	OG0001015	M	Cellular processing and signaling
Akkermansia_muciniphila_core_genefamily	OG0001016	M	Cellular processing and signaling
Akkermansia_muciniphila_core_genefamily	OG0001017	M	Cellular processing and signaling
Akkermansia_muciniphila_core_genefamily	OG0001018	C	Metabolism
Akkermansia_muciniphila_core_genefamily	OG0001019
Akkermansia_muciniphila_core_genefamily	OG0001020	M	Cellular processing and signaling
Akkermansia_muciniphila_core_genefamily	OG0001021	H	Metabolism
Akkermansia_muciniphila_core_genefamily	OG0001022	M	Cellular processing and signaling
Akkermansia_muciniphila_core_genefamily	OG0001023	HO
Akkermansia_muciniphila_core_genefamily	OG0001024	MV
Akkermansia_muciniphila_core_genefamily	OG0001025	O	Cellular processing and signaling
Akkermansia_muciniphila_core_genefamily	OG0001027	M	Cellular processing and signaling
Akkermansia_muciniphila_core_genefamily	OG0001028	CO
Akkermansia_muciniphila_core_genefamily	OG0001029	R	Poorly characterized
Akkermansia_muciniphila_core_genefamily	OG0001030	H	Metabolism
Akkermansia_muciniphila_core_genefamily	OG0001031
Akkermansia_muciniphila_core_genefamily	OG0001032
Akkermansia_muciniphila_core_genefamily	OG0001035	R	Poorly characterized
Akkermansia_muciniphila_core_genefamily	OG0001036	O	Cellular processing and signaling
Akkermansia_muciniphila_core_genefamily	OG0001037	D	Cellular processing and signaling
Akkermansia_muciniphila_core_genefamily	OG0001039
Akkermansia_muciniphila_core_genefamily	OG0001040	EG
Akkermansia_muciniphila_core_genefamily	OG0001041	M	Cellular processing and signaling
Akkermansia_muciniphila_core_genefamily	OG0001042
Akkermansia_muciniphila_core_genefamily	OG0001043	G	Metabolism
Akkermansia_muciniphila_core_genefamily	OG0001046
Akkermansia_muciniphila_core_genefamily	OG0001048	P	Metabolism
Akkermansia_muciniphila_core_genefamily	OG0001049	C	Metabolism
Akkermansia_muciniphila_core_genefamily	OG0001052	K	Information storage and processing
Akkermansia_muciniphila_core_genefamily	OG0001054	K	Information storage and processing
Akkermansia_muciniphila_core_genefamily	OG0001056	J	Information storage and processing
Akkermansia_muciniphila_core_genefamily	OG0001057	F	Metabolism
Akkermansia_muciniphila_core_genefamily	OG0001058	U	Cellular processing and signaling
Akkermansia_muciniphila_core_genefamily	OG0001062	R	Poorly characterized
Akkermansia_muciniphila_core_genefamily	OG0001063	R	Poorly characterized
Akkermansia_muciniphila_core_genefamily	OG0001065	G	Metabolism
Akkermansia_muciniphila_core_genefamily	OG0001066	Z	Cellular processing and signaling
Akkermansia_muciniphila_core_genefamily	OG0001067	Z	Cellular processing and signaling
Akkermansia_muciniphila_core_genefamily	OG0001069	F	Metabolism
Akkermansia_muciniphila_core_genefamily	OG0001071
Akkermansia_muciniphila_core_genefamily	OG0001072
Akkermansia_muciniphila_core_genefamily	OG0001073	M	Cellular processing and signaling
Akkermansia_muciniphila_core_genefamily	OG0001075	N	Cellular processing and signaling
Akkermansia_muciniphila_core_genefamily	OG0001076
Akkermansia_muciniphila_core_genefamily	OG0001079	E	Metabolism
Akkermansia_muciniphila_core_genefamily	OG0001080
Akkermansia_muciniphila_core_genefamily	OG0001082	M	Cellular processing and signaling
Akkermansia_muciniphila_core_genefamily	OG0001083	M	Cellular processing and signaling
Akkermansia_muciniphila_core_genefamily	OG0001084	G	Metabolism
Akkermansia_muciniphila_core_genefamily	OG0001085
Akkermansia_muciniphila_core_genefamily	OG0001086
Akkermansia_muciniphila_core_genefamily	OG0001087
Akkermansia_muciniphila_core_genefamily	OG0001089
Akkermansia_muciniphila_core_genefamily	OG0001091	EG
Akkermansia_muciniphila_core_genefamily	OG0001092	DP
Akkermansia_muciniphila_core_genefamily	OG0001097	OE
Akkermansia_muciniphila_core_genefamily	OG0001098
Akkermansia_muciniphila_core_genefamily	OG0001099	NUW
Akkermansia_muciniphila_core_genefamily	OG0001100
Akkermansia_muciniphila_core_genefamily	OG0001101
Akkermansia_muciniphila_core_genefamily	OG0001102
Akkermansia_muciniphila_core_genefamily	OG0001103	J	Information storage and processing
Akkermansia_muciniphila_core_genefamily	OG0001106	KT
Akkermansia_muciniphila_core_genefamily	OG0001108	L	Information storage and processing
Akkermansia_muciniphila_core_genefamily	OG0001110
Akkermansia_muciniphila_core_genefamily	OG0001112	T	Cellular processing and signaling
Akkermansia_muciniphila_core_genefamily	OG0001113	V	Cellular processing and signaling
Akkermansia_muciniphila_core_genefamily	OG0001114	M	Cellular processing and signaling
Akkermansia_muciniphila_core_genefamily	OG0001115	P	Metabolism
Akkermansia_muciniphila_core_genefamily	OG0001116
Akkermansia_muciniphila_core_genefamily	OG0001118	F	Metabolism
Akkermansia_muciniphila_core_genefamily	OG0001120	F	Metabolism
Akkermansia_muciniphila_core_genefamily	OG0001121	M	Cellular processing and signaling
Akkermansia_muciniphila_core_genefamily	OG0001122	L	Information storage and processing
Akkermansia_muciniphila_core_genefamily	OG0001124	J	Information storage and processing
Akkermansia_muciniphila_core_genefamily	OG0001126	M	Cellular processing and signaling
Akkermansia_muciniphila_core_genefamily	OG0001128	S	Poorly characterized
Akkermansia_muciniphila_core_genefamily	OG0001130	F	Metabolism
Akkermansia_muciniphila_core_genefamily	OG0001131	L	Information storage and processing
Akkermansia_muciniphila_core_genefamily	OG0001132
Akkermansia_muciniphila_core_genefamily	OG0001133	O	Cellular processing and signaling
Akkermansia_muciniphila_core_genefamily	OG0001134	J	Information storage and processing
Akkermansia_muciniphila_core_genefamily	OG0001135	MO
Akkermansia_muciniphila_core_genefamily	OG0001136	G	Metabolism
Akkermansia_muciniphila_core_genefamily	OG0001137	M	Cellular processing and signaling
Akkermansia_muciniphila_core_genefamily	OG0001138	R	Poorly characterized
Akkermansia_muciniphila_core_genefamily	OG0001139	H	Metabolism
Akkermansia_muciniphila_core_genefamily	OG0001140
Akkermansia_muciniphila_core_genefamily	OG0001141	S	Poorly characterized
Akkermansia_muciniphila_core_genefamily	OG0001142	H	Metabolism
Akkermansia_muciniphila_core_genefamily	OG0001143	E	Metabolism
Akkermansia_muciniphila_core_genefamily	OG0001145	H	Metabolism
Akkermansia_muciniphila_core_genefamily	OG0001147	H	Metabolism
Akkermansia_muciniphila_core_genefamily	OG0001148	R	Poorly characterized
Akkermansia_muciniphila_core_genefamily	OG0001149	K	Information storage and processing
Akkermansia_muciniphila_core_genefamily	OG0001150	M	Cellular processing and signaling
Akkermansia_muciniphila_core_genefamily	OG0001151	G	Metabolism
Akkermansia_muciniphila_core_genefamily	OG0001152	P	Metabolism
Akkermansia_muciniphila_core_genefamily	OG0001153	C	Metabolism
Akkermansia_muciniphila_core_genefamily	OG0001154	E	Metabolism
Akkermansia_muciniphila_core_genefamily	OG0001155	M	Cellular processing and signaling
Akkermansia_muciniphila_core_genefamily	OG0001157	C	Metabolism
Akkermansia_muciniphila_core_genefamily	OG0001158	C	Metabolism
Akkermansia_muciniphila_core_genefamily	OG0001159
Akkermansia_muciniphila_core_genefamily	OG0001161
Akkermansia_muciniphila_core_genefamily	OG0001162	MV
Akkermansia_muciniphila_core_genefamily	OG0001164	R	Poorly characterized
Akkermansia_muciniphila_core_genefamily	OG0001165	O	Cellular processing and signaling
Akkermansia_muciniphila_core_genefamily	OG0001166	G	Metabolism
Akkermansia_muciniphila_core_genefamily	OG0001167	G	Metabolism
Akkermansia_muciniphila_core_genefamily	OG0001168
Akkermansia_muciniphila_core_genefamily	OG0001169
Akkermansia_muciniphila_core_genefamily	OG0001174	PT
Akkermansia_muciniphila_core_genefamily	OG0001175	O	Cellular processing and signaling
Akkermansia_muciniphila_core_genefamily	OG0001176
Akkermansia_muciniphila_core_genefamily	OG0001178	F	Metabolism
Akkermansia_muciniphila_core_genefamily	OG0001179
Akkermansia_muciniphila_core_genefamily	OG0001180
Akkermansia_muciniphila_core_genefamily	OG0001182	T	Cellular processing and signaling
Akkermansia_muciniphila_core_genefamily	OG0001183	M	Cellular processing and signaling
Akkermansia_muciniphila_core_genefamily	OG0001184	P	Metabolism
Akkermansia_muciniphila_core_genefamily	OG0001187	E	Metabolism
Akkermansia_muciniphila_core_genefamily	OG0001188
Akkermansia_muciniphila_core_genefamily	OG0001191	P	Metabolism
Akkermansia_muciniphila_core_genefamily	OG0001192	R	Poorly characterized
Akkermansia_muciniphila_core_genefamily	OG0001195	E	Metabolism
Akkermansia_muciniphila_core_genefamily	OG0001196
Akkermansia_muciniphila_core_genefamily	OG0001199
Akkermansia_muciniphila_core_genefamily	OG0001200	R	Poorly characterized
Akkermansia_muciniphila_core_genefamily	OG0001201	S	Poorly characterized
Akkermansia_muciniphila_core_genefamily	OG0001203	T	Cellular processing and signaling
Akkermansia_muciniphila_core_genefamily	OG0001204	J	Information storage and processing
Akkermansia_muciniphila_core_genefamily	OG0001205	J	Information storage and processing
Akkermansia_muciniphila_core_genefamily	OG0001206	V	Cellular processing and signaling
Akkermansia_muciniphila_core_genefamily	OG0001207	D	Cellular processing and signaling
Akkermansia_muciniphila_core_genefamily	OG0001210	M	Cellular processing and signaling
Akkermansia_muciniphila_core_genefamily	OG0001213	V	Cellular processing and signaling
Akkermansia_muciniphila_core_genefamily	OG0001214	G	Metabolism
Akkermansia_muciniphila_core_genefamily	OG0001216	T	Cellular processing and signaling
Akkermansia_muciniphila_core_genefamily	OG0001217	E	Metabolism
Akkermansia_muciniphila_core_genefamily	OG0001218	E	Metabolism
Akkermansia_muciniphila_core_genefamily	OG0001220	V	Cellular processing and signaling
Akkermansia_muciniphila_core_genefamily	OG0001222	O	Cellular processing and signaling
Akkermansia_muciniphila_core_genefamily	OG0001223
Akkermansia_muciniphila_core_genefamily	OG0001224	E	Metabolism
Akkermansia_muciniphila_core_genefamily	OG0001225
Akkermansia_muciniphila_core_genefamily	OG0001226	L	Information storage and processing
Akkermansia_muciniphila_core_genefamily	OG0001227	I	Metabolism
Akkermansia_muciniphila_core_genefamily	OG0001228	H	Metabolism
Akkermansia_muciniphila_core_genefamily	OG0001229
Akkermansia_muciniphila_core_genefamily	OG0001230	M	Cellular processing and signaling
Akkermansia_muciniphila_core_genefamily	OG0001231
Akkermansia_muciniphila_core_genefamily	OG0001232	GK
Akkermansia_muciniphila_core_genefamily	OG0001233	S	Poorly characterized
Akkermansia_muciniphila_core_genefamily	OG0001234
Akkermansia_muciniphila_core_genefamily	OG0001235
Akkermansia_muciniphila_core_genefamily	OG0001236	H	Metabolism
Akkermansia_muciniphila_core_genefamily	OG0001237
Akkermansia_muciniphila_core_genefamily	OG0001238
Akkermansia_muciniphila_core_genefamily	OG0001239	S	Poorly characterized
Akkermansia_muciniphila_core_genefamily	OG0001240	R	Poorly characterized
Akkermansia_muciniphila_core_genefamily	OG0001243	ER
Akkermansia_muciniphila_core_genefamily	OG0001245
Akkermansia_muciniphila_core_genefamily	OG0001246
Akkermansia_muciniphila_core_genefamily	OG0001247
Akkermansia_muciniphila_core_genefamily	OG0001248	C	Metabolism
Akkermansia_muciniphila_core_genefamily	OG0001249	U	Cellular processing and signaling
Akkermansia_muciniphila_core_genefamily	OG0001252	F	Metabolism
Akkermansia_muciniphila_core_genefamily	OG0001253
Akkermansia_muciniphila_core_genefamily	OG0001254
Akkermansia_muciniphila_core_genefamily	OG0001255	M	Cellular processing and signaling
Akkermansia_muciniphila_core_genefamily	OG0001256	M	Cellular processing and signaling
Akkermansia_muciniphila_core_genefamily	OG0001257	ER
Akkermansia_muciniphila_core_genefamily	OG0001258	G	Metabolism
Akkermansia_muciniphila_core_genefamily	OG0001259
Akkermansia_muciniphila_core_genefamily	OG0001260	JO
Akkermansia_muciniphila_core_genefamily	OG0001261	R	Poorly characterized
Akkermansia_muciniphila_core_genefamily	OG0001262	H	Metabolism
Akkermansia_muciniphila_core_genefamily	OG0001263	R	Poorly characterized
Akkermansia_muciniphila_core_genefamily	OG0001264
Akkermansia_muciniphila_core_genefamily	OG0001265	S	Poorly characterized
Akkermansia_muciniphila_core_genefamily	OG0001266	P	Metabolism
Akkermansia_muciniphila_core_genefamily	OG0001267
Akkermansia_muciniphila_core_genefamily	OG0001269	H	Metabolism
Akkermansia_muciniphila_core_genefamily	OG0001270
Akkermansia_muciniphila_core_genefamily	OG0001271	R	Poorly characterized
Akkermansia_muciniphila_core_genefamily	OG0001272	M	Cellular processing and signaling
Akkermansia_muciniphila_core_genefamily	OG0001273	R	Poorly characterized
Akkermansia_muciniphila_core_genefamily	OG0001274
Akkermansia_muciniphila_core_genefamily	OG0001275	HR
Akkermansia_muciniphila_core_genefamily	OG0001277	R	Poorly characterized
Akkermansia_muciniphila_core_genefamily	OG0001278	CR
Akkermansia_muciniphila_core_genefamily	OG0001279	R	Poorly characterized
Akkermansia_muciniphila_core_genefamily	OG0001280	C	Metabolism
Akkermansia_muciniphila_core_genefamily	OG0001281
Akkermansia_muciniphila_core_genefamily	OG0001282
Akkermansia_muciniphila_core_genefamily	OG0001283
Akkermansia_muciniphila_core_genefamily	OG0001284	G	Metabolism
Akkermansia_muciniphila_core_genefamily	OG0001285
Akkermansia_muciniphila_core_genefamily	OG0001286	F	Metabolism
Akkermansia_muciniphila_core_genefamily	OG0001287	O	Cellular processing and signaling
Akkermansia_muciniphila_core_genefamily	OG0001288
Akkermansia_muciniphila_core_genefamily	OG0001290
Akkermansia_muciniphila_core_genefamily	OG0001291	CHR
Akkermansia_muciniphila_core_genefamily	OG0001292	R	Poorly characterized
Akkermansia_muciniphila_core_genefamily	OG0001294	J	Information storage and processing
Akkermansia_muciniphila_core_genefamily	OG0001297	J	Information storage and processing
Akkermansia_muciniphila_core_genefamily	OG0001298	O	Cellular processing and signaling
Akkermansia_muciniphila_core_genefamily	OG0001299	L	Information storage and processing
Akkermansia_muciniphila_core_genefamily	OG0001300
Akkermansia_muciniphila_core_genefamily	OG0001301	R	Poorly characterized
Akkermansia_muciniphila_core_genefamily	OG0001302	I	Metabolism
Akkermansia_muciniphila_core_genefamily	OG0001303	R	Poorly characterized
Akkermansia_muciniphila_core_genefamily	OG0001304	P	Metabolism
Akkermansia_muciniphila_core_genefamily	OG0001305	PT
Akkermansia_muciniphila_core_genefamily	OG0001306	F	Metabolism
Akkermansia_muciniphila_core_genefamily	OG0001308
Akkermansia_muciniphila_core_genefamily	OG0001309	R	Poorly characterized
Akkermansia_muciniphila_core_genefamily	OG0001311	E	Metabolism
Akkermansia_muciniphila_core_genefamily	OG0001312	R	Poorly characterized
Akkermansia_muciniphila_core_genefamily	OG0001315	MV
Akkermansia_muciniphila_core_genefamily	OG0001316	R	Poorly characterized
Akkermansia_muciniphila_core_genefamily	OG0001318
Akkermansia_muciniphila_core_genefamily	OG0001319
Akkermansia_muciniphila_core_genefamily	OG0001321
Akkermansia_muciniphila_core_genefamily	OG0001322
Akkermansia_muciniphila_core_genefamily	OG0001323	O	Cellular processing and signaling
Akkermansia_muciniphila_core_genefamily	OG0001324
Akkermansia_muciniphila_core_genefamily	OG0001325
Akkermansia_muciniphila_core_genefamily	OG0001326	J	Information storage and processing
Akkermansia_muciniphila_core_genefamily	OG0001327	R	Poorly characterized
Akkermansia_muciniphila_core_genefamily	OG0001330
Akkermansia_muciniphila_core_genefamily	OG0001331	C	Metabolism
Akkermansia_muciniphila_core_genefamily	OG0001332
Akkermansia_muciniphila_core_genefamily	OG0001333	V	Cellular processing and signaling
Akkermansia_muciniphila_core_genefamily	OG0001335
Akkermansia_muciniphila_core_genefamily	OG0001336
Akkermansia_muciniphila_core_genefamily	OG0001337	EH
Akkermansia_muciniphila_core_genefamily	OG0001338	EH
Akkermansia_muciniphila_core_genefamily	OG0001339	C	Metabolism
Akkermansia_muciniphila_core_genefamily	OG0001340	R	Poorly characterized
Akkermansia_muciniphila_core_genefamily	OG0001341	E	Metabolism
Akkermansia_muciniphila_core_genefamily	OG0001344
Akkermansia_muciniphila_core_genefamily	OG0001347	H	Metabolism
Akkermansia_muciniphila_core_genefamily	OG0001348	J	Information storage and processing
Akkermansia_muciniphila_core_genefamily	OG0001350	R	Poorly characterized
Akkermansia_muciniphila_core_genefamily	OG0001351
Akkermansia_muciniphila_core_genefamily	OG0001352
Akkermansia_muciniphila_core_genefamily	OG0001353	S	Poorly characterized
Akkermansia_muciniphila_core_genefamily	OG0001355
Akkermansia_muciniphila_core_genefamily	OG0001356
Akkermansia_muciniphila_core_genefamily	OG0001359	R	Poorly characterized
Akkermansia_muciniphila_core_genefamily	OG0001360	L	Information storage and processing
Akkermansia_muciniphila_core_genefamily	OG0001361
Akkermansia_muciniphila_core_genefamily	OG0001365
Akkermansia_muciniphila_core_genefamily	OG0001366	M	Cellular processing and signaling
Akkermansia_muciniphila_core_genefamily	OG0001368
Akkermansia_muciniphila_core_genefamily	OG0001369	S	Poorly characterized
Akkermansia_muciniphila_core_genefamily	OG0001370	H	Metabolism
Akkermansia_muciniphila_core_genefamily	OG0001371
Akkermansia_muciniphila_core_genefamily	OG0001372	R	Poorly characterized
Akkermansia_muciniphila_core_genefamily	OG0001373	M	Cellular processing and signaling
Akkermansia_muciniphila_core_genefamily	OG0001374
Akkermansia_muciniphila_core_genefamily	OG0001375	E	Metabolism
Akkermansia_muciniphila_core_genefamily	OG0001376	V	Cellular processing and signaling
Akkermansia_muciniphila_core_genefamily	OG0001377	E	Metabolism
Akkermansia_muciniphila_core_genefamily	OG0001378	I	Metabolism
Akkermansia_muciniphila_core_genefamily	OG0001379	T	Cellular processing and signaling
Akkermansia_muciniphila_core_genefamily	OG0001380	PR
Akkermansia_muciniphila_core_genefamily	OG0001382	J	Information storage and processing
Akkermansia_muciniphila_core_genefamily	OG0001383
Akkermansia_muciniphila_core_genefamily	OG0001384	R	Poorly characterized
Akkermansia_muciniphila_core_genefamily	OG0001385	G	Metabolism
Akkermansia_muciniphila_core_genefamily	OG0001386
Akkermansia_muciniphila_core_genefamily	OG0001388	M	Cellular processing and signaling
Akkermansia_muciniphila_core_genefamily	OG0001389	I	Metabolism
Akkermansia_muciniphila_core_genefamily	OG0001390	V	Cellular processing and signaling
Akkermansia_muciniphila_core_genefamily	OG0001391	I	Metabolism
Akkermansia_muciniphila_core_genefamily	OG0001392	M	Cellular processing and signaling
Akkermansia_muciniphila_core_genefamily	OG0001393	G	Metabolism
Akkermansia_muciniphila_core_genefamily	OG0001395	R	Poorly characterized
Akkermansia_muciniphila_core_genefamily	OG0001396	H	Metabolism
Akkermansia_muciniphila_core_genefamily	OG0001398	M	Cellular processing and signaling
Akkermansia_muciniphila_core_genefamily	OG0001399	S	Poorly characterized
Akkermansia_muciniphila_core_genefamily	OG0001400	S	Poorly characterized
Akkermansia_muciniphila_core_genefamily	OG0001401
Akkermansia_muciniphila_core_genefamily	OG0001403	I	Metabolism
Akkermansia_muciniphila_core_genefamily	OG0001404	R	Poorly characterized
Akkermansia_muciniphila_core_genefamily	OG0001405
Akkermansia_muciniphila_core_genefamily	OG0001406
Akkermansia_muciniphila_core_genefamily	OG0001407	T	Cellular processing and signaling
Akkermansia_muciniphila_core_genefamily	OG0001408
Akkermansia_muciniphila_core_genefamily	OG0001409	O	Cellular processing and signaling
Akkermansia_muciniphila_core_genefamily	OG0001410	OE
Akkermansia_muciniphila_core_genefamily	OG0001411	K	Information storage and processing
Akkermansia_muciniphila_core_genefamily	OG0001412	M	Cellular processing and signaling
Akkermansia_muciniphila_core_genefamily	OG0001413	I	Metabolism
Akkermansia_muciniphila_core_genefamily	OG0001414	S	Poorly characterized
Akkermansia_muciniphila_core_genefamily	OG0001417
Akkermansia_muciniphila_core_genefamily	OG0001418	G	Metabolism
Akkermansia_muciniphila_core_genefamily	OG0001420
Akkermansia_muciniphila_core_genefamily	OG0001421
Akkermansia_muciniphila_core_genefamily	OG0001423
Akkermansia_muciniphila_core_genefamily	OG0001425
Akkermansia_muciniphila_core_genefamily	OG0001426	S	Poorly characterized
Akkermansia_muciniphila_core_genefamily	OG0001427
Akkermansia_muciniphila_core_genefamily	OG0001428
Akkermansia_muciniphila_core_genefamily	OG0001431	T	Cellular processing and signaling
Akkermansia_muciniphila_core_genefamily	OG0001432
Akkermansia_muciniphila_core_genefamily	OG0001438
Akkermansia_muciniphila_core_genefamily	OG0001440	J	Information storage and processing
Akkermansia_muciniphila_core_genefamily	OG0001441	J	Information storage and processing
Akkermansia_muciniphila_core_genefamily	OG0001445
Akkermansia_muciniphila_core_genefamily	OG0001446
Akkermansia_muciniphila_core_genefamily	OG0001448	P	Metabolism
Akkermansia_muciniphila_core_genefamily	OG0001449	M	Cellular processing and signaling
Akkermansia_muciniphila_core_genefamily	OG0001450
Akkermansia_muciniphila_core_genefamily	OG0001451
Akkermansia_muciniphila_core_genefamily	OG0001452
Akkermansia_muciniphila_core_genefamily	OG0001453
Akkermansia_muciniphila_core_genefamily	OG0001454
Akkermansia_muciniphila_core_genefamily	OG0001455	S	Poorly characterized
Akkermansia_muciniphila_core_genefamily	OG0001456	EH
Akkermansia_muciniphila_core_genefamily	OG0001457	E	Metabolism
Akkermansia_muciniphila_core_genefamily	OG0001458	DI
Akkermansia_muciniphila_core_genefamily	OG0001459	O	Cellular processing and signaling
Akkermansia_muciniphila_core_genefamily	OG0001460	L	Information storage and processing
Akkermansia_muciniphila_core_genefamily	OG0001461	M	Cellular processing and signaling
Akkermansia_muciniphila_core_genefamily	OG0001462	G	Metabolism
Akkermansia_muciniphila_core_genefamily	OG0001463
Akkermansia_muciniphila_core_genefamily	OG0001464	R	Poorly characterized
Akkermansia_muciniphila_core_genefamily	OG0001465
Akkermansia_muciniphila_core_genefamily	OG0001466	K	Information storage and processing
Akkermansia_muciniphila_core_genefamily	OG0001467	M	Cellular processing and signaling
Akkermansia_muciniphila_core_genefamily	OG0001468	C	Metabolism
Akkermansia_muciniphila_core_genefamily	OG0001469	S	Poorly characterized
Akkermansia_muciniphila_core_genefamily	OG0001470	O	Cellular processing and signaling
Akkermansia_muciniphila_core_genefamily	OG0001471	HR
Akkermansia_muciniphila_core_genefamily	OG0001472	F	Metabolism
Akkermansia_muciniphila_core_genefamily	OG0001473	O	Cellular processing and signaling
Akkermansia_muciniphila_core_genefamily	OG0001474	S	Poorly characterized
Akkermansia_muciniphila_core_genefamily	OG0001478	M	Cellular processing and signaling
Akkermansia_muciniphila_core_genefamily	OG0001479
Akkermansia_muciniphila_core_genefamily	OG0001480	G	Metabolism
Akkermansia_muciniphila_core_genefamily	OG0001481	I	Metabolism
Akkermansia_muciniphila_core_genefamily	OG0001483	R	Poorly characterized
Akkermansia_muciniphila_core_genefamily	OG0001484
Akkermansia_muciniphila_core_genefamily	OG0001485	G	Metabolism
Akkermansia_muciniphila_core_genefamily	OG0001486
Akkermansia_muciniphila_core_genefamily	OG0001487	M	Cellular processing and signaling
Akkermansia_muciniphila_core_genefamily	OG0001488	G	Metabolism
Akkermansia_muciniphila_core_genefamily	OG0001489	IQ
Akkermansia_muciniphila_core_genefamily	OG0001490
Akkermansia_muciniphila_core_genefamily	OG0001491
Akkermansia_muciniphila_core_genefamily	OG0001492	M	Cellular processing and signaling
Akkermansia_muciniphila_core_genefamily	OG0001494
Akkermansia_muciniphila_core_genefamily	OG0001496
Akkermansia_muciniphila_core_genefamily	OG0001506	S	Poorly characterized
Akkermansia_muciniphila_core_genefamily	OG0001507
Akkermansia_muciniphila_core_genefamily	OG0001508
Akkermansia_muciniphila_core_genefamily	OG0001509
Akkermansia_muciniphila_core_genefamily	OG0001510
Akkermansia_muciniphila_core_genefamily	OG0001511
Akkermansia_muciniphila_core_genefamily	OG0001512
Akkermansia_muciniphila_core_genefamily	OG0001513	V	Cellular processing and signaling
Akkermansia_muciniphila_core_genefamily	OG0001514	M	Cellular processing and signaling
Akkermansia_muciniphila_core_genefamily	OG0001515	G	Metabolism
Akkermansia_muciniphila_core_genefamily	OG0001516
Akkermansia_muciniphila_core_genefamily	OG0001517	E	Metabolism
Akkermansia_muciniphila_core_genefamily	OG0001517	R	Poorly characterized
Akkermansia_muciniphila_core_genefamily	OG0001518
Akkermansia_muciniphila_core_genefamily	OG0001519
Akkermansia_muciniphila_core_genefamily	OG0001520	C	Metabolism
Akkermansia_muciniphila_core_genefamily	OG0001521	L	Information storage and processing
Akkermansia_muciniphila_core_genefamily	OG0001522	G	Metabolism
Akkermansia_muciniphila_core_genefamily	OG0001523
Akkermansia_muciniphila_core_genefamily	OG0001524	G	Metabolism
Akkermansia_muciniphila_core_genefamily	OG0001525
Akkermansia_muciniphila_core_genefamily	OG0001526
Akkermansia_muciniphila_core_genefamily	OG0001529
Akkermansia_muciniphila_core_genefamily	OG0001530	R	Poorly characterized
Akkermansia_muciniphila_core_genefamily	OG0001531	M	Cellular processing and signaling
Akkermansia_muciniphila_core_genefamily	OG0001532	O	Cellular processing and signaling
Akkermansia_muciniphila_core_genefamily	OG0001533	O	Cellular processing and signaling
Akkermansia_muciniphila_core_genefamily	OG0001534	O	Cellular processing and signaling
Akkermansia_muciniphila_core_genefamily	OG0001535
Akkermansia_muciniphila_core_genefamily	OG0001536
Akkermansia_muciniphila_core_genefamily	OG0001538
Akkermansia_muciniphila_core_genefamily	OG0001539	P	Metabolism
Akkermansia_muciniphila_core_genefamily	OG0001540
Akkermansia_muciniphila_core_genefamily	OG0001542	D	Cellular processing and signaling
Akkermansia_muciniphila_core_genefamily	OG0001544
Akkermansia_muciniphila_core_genefamily	OG0001545
Akkermansia_muciniphila_core_genefamily	OG0001546
Akkermansia_muciniphila_core_genefamily	OG0001548	EM
Akkermansia_muciniphila_core_genefamily	OG0001549	I	Metabolism
Akkermansia_muciniphila_core_genefamily	OG0001550
Akkermansia_muciniphila_core_genefamily	OG0001552	ER
Akkermansia_muciniphila_core_genefamily	OG0001553
Akkermansia_muciniphila_core_genefamily	OG0001554
Akkermansia_muciniphila_core_genefamily	OG0001555
Akkermansia_muciniphila_core_genefamily	OG0001556
Akkermansia_muciniphila_core_genefamily	OG0001557
Akkermansia_muciniphila_core_genefamily	OG0001558	P	Metabolism
Akkermansia_muciniphila_core_genefamily	OG0001559
Akkermansia_muciniphila_core_genefamily	OG0001560
Akkermansia_muciniphila_core_genefamily	OG0001561
Akkermansia_muciniphila_core_genefamily	OG0001564
Akkermansia_muciniphila_core_genefamily	OG0001566	T	Cellular processing and signaling
Akkermansia_muciniphila_core_genefamily	OG0001568
Akkermansia_muciniphila_core_genefamily	OG0001569
Akkermansia_muciniphila_core_genefamily	OG0001570
Akkermansia_muciniphila_core_genefamily	OG0001571
Akkermansia_muciniphila_core_genefamily	OG0001572	T	Cellular processing and signaling
Akkermansia_muciniphila_core_genefamily	OG0001573
Akkermansia_muciniphila_core_genefamily	OG0001574
Akkermansia_muciniphila_core_genefamily	OG0001575
Akkermansia_muciniphila_core_genefamily	OG0001576
Akkermansia_muciniphila_core_genefamily	OG0001577
Akkermansia_muciniphila_core_genefamily	OG0001578	J	Information storage and processing
Akkermansia_muciniphila_core_genefamily	OG0001580
Akkermansia_muciniphila_core_genefamily	OG0001581
Akkermansia_muciniphila_core_genefamily	OG0001582
Akkermansia_muciniphila_core_genefamily	OG0001583	S	Poorly characterized
Akkermansia_muciniphila_core_genefamily	OG0001584
Akkermansia_muciniphila_core_genefamily	OG0001585
Akkermansia_muciniphila_core_genefamily	OG0001586
Akkermansia_muciniphila_core_genefamily	OG0001587	M	Cellular processing and signaling
Akkermansia_muciniphila_core_genefamily	OG0001588	JO
Akkermansia_muciniphila_core_genefamily	OG0001589
Akkermansia_muciniphila_core_genefamily	OG0001591
Akkermansia_muciniphila_core_genefamily	OG0001592
Akkermansia_muciniphila_core_genefamily	OG0001593
Akkermansia_muciniphila_core_genefamily	OG0001594
Akkermansia_muciniphila_core_genefamily	OG0001595
Akkermansia_muciniphila_core_genefamily	OG0001596
Akkermansia_muciniphila_core_genefamily	OG0001597
Akkermansia_muciniphila_core_genefamily	OG0001598
Akkermansia_muciniphila_core_genefamily	OG0001599	L	Information storage and processing
Akkermansia_muciniphila_core_genefamily	OG0001600
Akkermansia_muciniphila_core_genefamily	OG0001601
Akkermansia_muciniphila_core_genefamily	OG0001602
Akkermansia_muciniphila_core_genefamily	OG0001603
Akkermansia_muciniphila_core_genefamily	OG0001604	M	Cellular processing and signaling
Akkermansia_muciniphila_core_genefamily	OG0001605
Akkermansia_muciniphila_core_genefamily	OG0001607
Akkermansia_muciniphila_core_genefamily	OG0001608
Akkermansia_muciniphila_core_genefamily	OG0001609	DI
Akkermansia_muciniphila_core_genefamily	OG0001610	S	Poorly characterized
Akkermansia_muciniphila_core_genefamily	OG0001611	PR
Akkermansia_muciniphila_core_genefamily	OG0001612	H	Metabolism
Akkermansia_muciniphila_core_genefamily	OG0001613
Akkermansia_muciniphila_core_genefamily	OG0001614
Akkermansia_muciniphila_core_genefamily	OG0001615
Akkermansia_muciniphila_core_genefamily	OG0001616	P	Metabolism
Akkermansia_muciniphila_core_genefamily	OG0001617
Akkermansia_muciniphila_core_genefamily	OG0001618
Akkermansia_muciniphila_core_genefamily	OG0001620
Akkermansia_muciniphila_core_genefamily	OG0001623
Akkermansia_muciniphila_core_genefamily	OG0001624
Akkermansia_muciniphila_core_genefamily	OG0001625
Akkermansia_muciniphila_core_genefamily	OG0001631
Akkermansia_muciniphila_core_genefamily	OG0001632
Akkermansia_muciniphila_core_genefamily	OG0001633
Akkermansia_muciniphila_core_genefamily	OG0001636
Akkermansia_muciniphila_core_genefamily	OG0001637
Akkermansia_muciniphila_core_genefamily	OG0001638
Akkermansia_muciniphila_core_genefamily	OG0001639	E	Metabolism
Akkermansia_muciniphila_core_genefamily	OG0001641	E	Metabolism
Akkermansia_muciniphila_core_genefamily	OG0001644	C	Metabolism
Akkermansia_muciniphila_core_genefamily	OG0001645	H	Metabolism
Akkermansia_muciniphila_core_genefamily	OG0001645	T	Cellular processing and signaling
Akkermansia_muciniphila_core_genefamily	OG0001646
Akkermansia_muciniphila_core_genefamily	OG0001647	C	Metabolism
Akkermansia_muciniphila_core_genefamily	OG0001648	C	Metabolism
Akkermansia_muciniphila_core_genefamily	OG0001649	O	Cellular processing and signaling
Akkermansia_muciniphila_core_genefamily	OG0001650	C	Metabolism
Akkermansia_muciniphila_core_genefamily	OG0001651
Akkermansia_muciniphila_core_genefamily	OG0001653	K	Information storage and processing
Akkermansia_muciniphila_core_genefamily	OG0001655
Akkermansia_muciniphila_core_genefamily	OG0001657	C	Metabolism
Akkermansia_muciniphila_core_genefamily	OG0001658
Akkermansia_muciniphila_core_genefamily	OG0001659
Akkermansia_muciniphila_core_genefamily	OG0001660
Akkermansia_muciniphila_core_genefamily	OG0001661
Akkermansia_muciniphila_core_genefamily	OG0001662
Akkermansia_muciniphila_core_genefamily	OG0001663
Akkermansia_muciniphila_core_genefamily	OG0001664	T	Cellular processing and signaling
Akkermansia_muciniphila_core_genefamily	OG0001665	M	Cellular processing and signaling
Akkermansia_muciniphila_core_genefamily	OG0001666	T	Cellular processing and signaling
Akkermansia_muciniphila_core_genefamily	OG0001667	MR
Akkermansia_muciniphila_core_genefamily	OG0001668
Akkermansia_muciniphila_core_genefamily	OG0001672	K	Information storage and processing
Akkermansia_muciniphila_core_genefamily	OG0001675	G	Metabolism
Akkermansia_muciniphila_core_genefamily	OG0001676
Akkermansia_muciniphila_core_genefamily	OG0001678	P	Metabolism
Akkermansia_muciniphila_core_genefamily	OG0001683
Akkermansia_muciniphila_core_genefamily	OG0001684
Akkermansia_muciniphila_core_genefamily	OG0001685
Akkermansia_muciniphila_core_genefamily	OG0001692
Akkermansia_muciniphila_core_genefamily	OG0001693	E	Metabolism
Akkermansia_muciniphila_core_genefamily	OG0001695
Akkermansia_muciniphila_core_genefamily	OG0001696
Akkermansia_muciniphila_core_genefamily	OG0001697
Akkermansia_muciniphila_core_genefamily	OG0001698
Akkermansia_muciniphila_core_genefamily	OG0001700
Akkermansia_muciniphila_core_genefamily	OG0001701
Akkermansia_muciniphila_core_genefamily	OG0001706
Akkermansia_muciniphila_core_genefamily	OG0001709
Akkermansia_muciniphila_core_genefamily	OG0001710	L	Information storage and processing
Akkermansia_muciniphila_core_genefamily	OG0001711
Akkermansia_muciniphila_core_genefamily	OG0001714	G	Metabolism
Akkermansia_muciniphila_core_genefamily	OG0001719
Akkermansia_muciniphila_core_genefamily	OG0001720
Akkermansia_muciniphila_core_genefamily	OG0001721
Akkermansia_muciniphila_core_genefamily	OG0001723
Akkermansia_muciniphila_core_genefamily	OG0001726	S	Poorly characterized
Akkermansia_muciniphila_core_genefamily	OG0001730	H	Metabolism
Akkermansia_muciniphila_core_genefamily	OG0001731
Akkermansia_muciniphila_core_genefamily	OG0001734
Akkermansia_muciniphila_core_genefamily	OG0001735	M	Cellular processing and signaling
Akkermansia_muciniphila_core_genefamily	OG0001736	K	Information storage and processing
Akkermansia_muciniphila_core_genefamily	OG0001738	L	Information storage and processing
Akkermansia_muciniphila_core_genefamily	OG0001740
Akkermansia_muciniphila_core_genefamily	OG0001742
Akkermansia_muciniphila_core_genefamily	OG0001746
Akkermansia_muciniphila_core_genefamily	OG0001747
Akkermansia_muciniphila_core_genefamily	OG0001754	M	Cellular processing and signaling
Akkermansia_muciniphila_core_genefamily	OG0001756
Akkermansia_muciniphila_core_genefamily	OG0001757	M	Cellular processing and signaling
Akkermansia_muciniphila_core_genefamily	OG0001759	R	Poorly characterized
Akkermansia_muciniphila_core_genefamily	OG0001760	G	Metabolism
Akkermansia_muciniphila_core_genefamily	OG0001762
Akkermansia_muciniphila_core_genefamily	OG0001765
Akkermansia_muciniphila_core_genefamily	OG0001767
Akkermansia_muciniphila_core_genefamily	OG0001769
Akkermansia_muciniphila_core_genefamily	OG0001770	K	Information storage and processing
Akkermansia_muciniphila_core_genefamily	OG0001772	I	Metabolism
Akkermansia_muciniphila_core_genefamily	OG0001775	D	Cellular processing and signaling
Akkermansia_muciniphila_core_genefamily	OG0001776	R	Poorly characterized
Akkermansia_muciniphila_core_genefamily	OG0001777
Akkermansia_muciniphila_core_genefamily	OG0001778	KT
Akkermansia_muciniphila_core_genefamily	OG0001779
Akkermansia_muciniphila_core_genefamily	OG0001780
Akkermansia_muciniphila_core_genefamily	OG0001781
Akkermansia_muciniphila_core_genefamily	OG0001782
Akkermansia_muciniphila_core_genefamily	OG0001784
Akkermansia_muciniphila_core_genefamily	OG0001785
Akkermansia_muciniphila_core_genefamily	OG0001790
Akkermansia_muciniphila_core_genefamily	OG0001792	FP
Akkermansia_muciniphila_core_genefamily	OG0001793
Akkermansia_muciniphila_core_genefamily	OG0001794
Akkermansia_muciniphila_core_genefamily	OG0001795	G	Metabolism
Akkermansia_muciniphila_core_genefamily	OG0001796	F	Metabolism
Akkermansia_muciniphila_core_genefamily	OG0001797
Akkermansia_muciniphila_core_genefamily	OG0001798	ER
Akkermansia_muciniphila_core_genefamily	OG0001799
Akkermansia_muciniphila_core_genefamily	OG0001802	S	Poorly characterized
Akkermansia_muciniphila_core_genefamily	OG0001803	O	Cellular processing and signaling
Akkermansia_muciniphila_core_genefamily	OG0001804	I	Metabolism
Akkermansia_muciniphila_core_genefamily	OG0001808
Akkermansia_muciniphila_core_genefamily	OG0001810	V	Cellular processing and signaling
Akkermansia_muciniphila_core_genefamily	OG0001812	R	Poorly characterized
Akkermansia_muciniphila_core_genefamily	OG0001813	P	Metabolism
Akkermansia_muciniphila_core_genefamily	OG0001815
Akkermansia_muciniphila_core_genefamily	OG0001816
Akkermansia_muciniphila_core_genefamily	OG0001819
Akkermansia_muciniphila_core_genefamily	OG0001820
Akkermansia_muciniphila_core_genefamily	OG0001821
Akkermansia_muciniphila_core_genefamily	OG0001823	R	Poorly characterized
Akkermansia_muciniphila_core_genefamily	OG0001829	DI
Akkermansia_muciniphila_core_genefamily	OG0001831
Akkermansia_muciniphila_core_genefamily	OG0001838	T	Cellular processing and signaling
Akkermansia_muciniphila_core_genefamily	OG0001839
Akkermansia_muciniphila_core_genefamily	OG0001847	O	Cellular processing and signaling
Akkermansia_muciniphila_core_genefamily	OG0001850
Akkermansia_muciniphila_core_genefamily	OG0001851	T	Cellular processing and signaling
Akkermansia_muciniphila_core_genefamily	OG0001855
Akkermansia_muciniphila_core_genefamily	OG0001856	S	Poorly characterized
Akkermansia_muciniphila_core_genefamily	OG0001859
Akkermansia_muciniphila_core_genefamily	OG0001862
Akkermansia_muciniphila_core_genefamily	OG0001864
Akkermansia_muciniphila_core_genefamily	OG0001865	P	Metabolism
Akkermansia_muciniphila_core_genefamily	OG0001867	M	Cellular processing and signaling
Akkermansia_muciniphila_core_genefamily	OG0001871	JR
Akkermansia_muciniphila_core_genefamily	OG0001875	P	Metabolism
Akkermansia_muciniphila_core_genefamily	OG0001876	V	Cellular processing and signaling
Akkermansia_muciniphila_core_genefamily	OG0001883	P	Metabolism
Akkermansia_muciniphila_core_genefamily	OG0001884	JO
Akkermansia_muciniphila_core_genefamily	OG0001885
Akkermansia_muciniphila_core_genefamily	OG0001888	R	Poorly characterized
Akkermansia_muciniphila_core_genefamily	OG0001889
Akkermansia_muciniphila_core_genefamily	OG0001891	P	Metabolism
Akkermansia_muciniphila_core_genefamily	OG0001892	R	Poorly characterized
Akkermansia_muciniphila_core_genefamily	OG0001893	R	Poorly characterized
Akkermansia_muciniphila_accessory_genefamily	OG0000009	M	Cellular processing and signaling
Akkermansia_muciniphila_accessory_genefamily	OG0000026	M	Cellular processing and signaling
Akkermansia_muciniphila_accessory_genefamily	OG0000032	G	Metabolism
Akkermansia_muciniphila_accessory_genefamily	OG0000048
Akkermansia_muciniphila_accessory_genefamily	OG0000049
Akkermansia_muciniphila_accessory_genefamily	OG0000056	E	Metabolism
Akkermansia_muciniphila_accessory_genefamily	OG0000059	P	Metabolism
Akkermansia_muciniphila_accessory_genefamily	OG0000061	P	Metabolism
Akkermansia_muciniphila_accessory_genefamily	OG0000064
Akkermansia_muciniphila_accessory_genefamily	OG0000066	H	Metabolism
Akkermansia_muciniphila_accessory_genefamily	OG0000066	K	Information storage and processing
Akkermansia_muciniphila_accessory_genefamily	OG0000067
Akkermansia_muciniphila_accessory_genefamily	OG0000072
Akkermansia_muciniphila_accessory_genefamily	OG0000074
Akkermansia_muciniphila_accessory_genefamily	OG0000075	L	Information storage and processing
Akkermansia_muciniphila_accessory_genefamily	OG0000078
Akkermansia_muciniphila_accessory_genefamily	OG0000091	G	Metabolism
Akkermansia_muciniphila_accessory_genefamily	OG0000093	S	Poorly characterized
Akkermansia_muciniphila_accessory_genefamily	OG0000096
Akkermansia_muciniphila_accessory_genefamily	OG0000103
Akkermansia_muciniphila_accessory_genefamily	OG0000104
Akkermansia_muciniphila_accessory_genefamily	OG0000113	M	Cellular processing and signaling
Akkermansia_muciniphila_accessory_genefamily	OG0000120	Q	Metabolism
Akkermansia_muciniphila_accessory_genefamily	OG0000121
Akkermansia_muciniphila_accessory_genefamily	OG0000122
Akkermansia_muciniphila_accessory_genefamily	OG0000129	V	Cellular processing and signaling
Akkermansia_muciniphila_accessory_genefamily	OG0000130	R	Poorly characterized
Akkermansia_muciniphila_accessory_genefamily	OG0000131	P	Metabolism
Akkermansia_muciniphila_accessory_genefamily	OG0000134	P	Metabolism
Akkermansia_muciniphila_accessory_genefamily	OG0000135
Akkermansia_muciniphila_accessory_genefamily	OG0000137	M	Cellular processing and signaling
Akkermansia_muciniphila_accessory_genefamily	OG0000141	O	Cellular processing and signaling
Akkermansia_muciniphila_accessory_genefamily	OG0000143	R	Poorly characterized
Akkermansia_muciniphila_accessory_genefamily	OG0000148	V	Cellular processing and signaling
Akkermansia_muciniphila_accessory_genefamily	OG0000152
Akkermansia_muciniphila_accessory_genefamily	OG0000157
Akkermansia_muciniphila_accessory_genefamily	OG0000159
Akkermansia_muciniphila_accessory_genefamily	OG0000161	U	Cellular processing and signaling
Akkermansia_muciniphila_accessory_genefamily	OG0000164	M	Cellular processing and signaling
Akkermansia_muciniphila_accessory_genefamily	OG0000168
Akkermansia_muciniphila_accessory_genefamily	OG0000179
Akkermansia_muciniphila_accessory_genefamily	OG0000186
Akkermansia_muciniphila_accessory_genefamily	OG0000204	M	Cellular processing and signaling
Akkermansia_muciniphila_accessory_genefamily	OG0000217	K	Information storage and processing
Akkermansia_muciniphila_accessory_genefamily	OG0000224
Akkermansia_muciniphila_accessory_genefamily	OG0000239	G	Metabolism
Akkermansia_muciniphila_accessory_genefamily	OG0000247	G	Metabolism
Akkermansia_muciniphila_accessory_genefamily	OG0000250	I	Metabolism
Akkermansia_muciniphila_accessory_genefamily	OG0000252	M	Cellular processing and signaling
Akkermansia_muciniphila_accessory_genefamily	OG0000253	F	Metabolism
Akkermansia_muciniphila_accessory_genefamily	OG0000254	O	Cellular processing and signaling
Akkermansia_muciniphila_accessory_genefamily	OG0000254	V	Cellular processing and signaling
Akkermansia_muciniphila_accessory_genefamily	OG0000258	G	Metabolism
Akkermansia_muciniphila_accessory_genefamily	OG0000268	U	Cellular processing and signaling
Akkermansia_muciniphila_accessory_genefamily	OG0000270	K	Information storage and processing
Akkermansia_muciniphila_accessory_genefamily	OG0000277	M	Cellular processing and signaling
Akkermansia_muciniphila_accessory_genefamily	OG0000286	O	Cellular processing and signaling
Akkermansia_muciniphila_accessory_genefamily	OG0000303	L	Information storage and processing
Akkermansia_muciniphila_accessory_genefamily	OG0000304	C	Metabolism
Akkermansia_muciniphila_accessory_genefamily	OG0000316	M	Cellular processing and signaling
Akkermansia_muciniphila_accessory_genefamily	OG0000323	MV
Akkermansia_muciniphila_accessory_genefamily	OG0000326	R	Poorly characterized
Akkermansia_muciniphila_accessory_genefamily	OG0000328
Akkermansia_muciniphila_accessory_genefamily	OG0000331	E	Metabolism
Akkermansia_muciniphila_accessory_genefamily	OG0000342	K	Information storage and processing
Akkermansia_muciniphila_accessory_genefamily	OG0000345	G	Metabolism
Akkermansia_muciniphila_accessory_genefamily	OG0000349
Akkermansia_muciniphila_accessory_genefamily	OG0000372	EG
Akkermansia_muciniphila_accessory_genefamily	OG0000385	EM
Akkermansia_muciniphila_accessory_genefamily	OG0000388	L	Information storage and processing
Akkermansia_muciniphila_accessory_genefamily	OG0000415	C	Metabolism
Akkermansia_muciniphila_accessory_genefamily	OG0000416	I	Metabolism
Akkermansia_muciniphila_accessory_genefamily	OG0000417	M	Cellular processing and signaling
Akkermansia_muciniphila_accessory_genefamily	OG0000450	H	Metabolism
Akkermansia_muciniphila_accessory_genefamily	OG0000459	G	Metabolism
Akkermansia_muciniphila_accessory_genefamily	OG0000488	EP
Akkermansia_muciniphila_accessory_genefamily	OG0000518
Akkermansia_muciniphila_accessory_genefamily	OG0000542	E	Metabolism
Akkermansia_muciniphila_accessory_genefamily	OG0000547	H	Metabolism
Akkermansia_muciniphila_accessory_genefamily	OG0000571	O	Cellular processing and signaling
Akkermansia_muciniphila_accessory_genefamily	OG0000578	C	Metabolism
Akkermansia_muciniphila_accessory_genefamily	OG0000581	J	Information storage and processing
Akkermansia_muciniphila_accessory_genefamily	OG0000598	O	Cellular processing and signaling
Akkermansia_muciniphila_accessory_genefamily	OG0000609	E	Metabolism
Akkermansia_muciniphila_accessory_genefamily	OG0000610	G	Metabolism
Akkermansia_muciniphila_accessory_genefamily	OG0000636	E	Metabolism
Akkermansia_muciniphila_accessory_genefamily	OG0000676	V	Cellular processing and signaling
Akkermansia_muciniphila_accessory_genefamily	OG0000681	G	Metabolism
Akkermansia_muciniphila_accessory_genefamily	OG0000720
Akkermansia_muciniphila_accessory_genefamily	OG0000730	C	Metabolism
Akkermansia_muciniphila_accessory_genefamily	OG0000732	J	Information storage and processing
Akkermansia_muciniphila_accessory_genefamily	OG0000742	R	Poorly characterized
Akkermansia_muciniphila_accessory_genefamily	OG0000743	S	Poorly characterized
Akkermansia_muciniphila_accessory_genefamily	OG0000759	E	Metabolism
Akkermansia_muciniphila_accessory_genefamily	OG0000804	E	Metabolism
Akkermansia_muciniphila_accessory_genefamily	OG0000809	E	Metabolism
Akkermansia_muciniphila_accessory_genefamily	OG0000818	J	Information storage and processing
Akkermansia_muciniphila_accessory_genefamily	OG0000819	J	Information storage and processing
Akkermansia_muciniphila_accessory_genefamily	OG0000822	R	Poorly characterized
Akkermansia_muciniphila_accessory_genefamily	OG0000823	L	Information storage and processing
Akkermansia_muciniphila_accessory_genefamily	OG0000824	L	Information storage and processing
Akkermansia_muciniphila_accessory_genefamily	OG0000825
Akkermansia_muciniphila_accessory_genefamily	OG0000826	G	Metabolism
Akkermansia_muciniphila_accessory_genefamily	OG0000830	J	Information storage and processing
Akkermansia_muciniphila_accessory_genefamily	OG0000838
Akkermansia_muciniphila_accessory_genefamily	OG0000840	O	Cellular processing and signaling
Akkermansia_muciniphila_accessory_genefamily	OG0000848	J	Information storage and processing
Akkermansia_muciniphila_accessory_genefamily	OG0000851	Q	Metabolism
Akkermansia_muciniphila_accessory_genefamily	OG0000854	J	Information storage and processing
Akkermansia_muciniphila_accessory_genefamily	OG0000855	I	Metabolism
Akkermansia_muciniphila_accessory_genefamily	OG0000857	J	Information storage and processing
Akkermansia_muciniphila_accessory_genefamily	OG0000859	M	Cellular processing and signaling
Akkermansia_muciniphila_accessory_genefamily	OG0000860	U	Cellular processing and signaling
Akkermansia_muciniphila_accessory_genefamily	OG0000861	R	Poorly characterized
Akkermansia_muciniphila_accessory_genefamily	OG0000864	CE
Akkermansia_muciniphila_accessory_genefamily	OG0000867	E	Metabolism
Akkermansia_muciniphila_accessory_genefamily	OG0000870	M	Cellular processing and signaling
Akkermansia_muciniphila_accessory_genefamily	OG0000873	J	Information storage and processing
Akkermansia_muciniphila_accessory_genefamily	OG0000879
Akkermansia_muciniphila_accessory_genefamily	OG0000881
Akkermansia_muciniphila_accessory_genefamily	OG0000883
Akkermansia_muciniphila_accessory_genefamily	OG0000886	F	Metabolism
Akkermansia_muciniphila_accessory_genefamily	OG0000888	O	Cellular processing and signaling
Akkermansia_muciniphila_accessory_genefamily	OG0000893	H	Metabolism
Akkermansia_muciniphila_accessory_genefamily	OG0000894
Akkermansia_muciniphila_accessory_genefamily	OG0000911	FR
Akkermansia_muciniphila_accessory_genefamily	OG0000919	L	Information storage and processing
Akkermansia_muciniphila_accessory_genefamily	OG0000921
Akkermansia_muciniphila_accessory_genefamily	OG0000922	J	Information storage and processing
Akkermansia_muciniphila_accessory_genefamily	OG0000924	I	Metabolism
Akkermansia_muciniphila_accessory_genefamily	OG0000925	U	Cellular processing and signaling
Akkermansia_muciniphila_accessory_genefamily	OG0000926	H	Metabolism
Akkermansia_muciniphila_accessory_genefamily	OG0000929	M	Cellular processing and signaling
Akkermansia_muciniphila_accessory_genefamily	OG0000930
Akkermansia_muciniphila_accessory_genefamily	OG0000931
Akkermansia_muciniphila_accessory_genefamily	OG0000932	H	Metabolism
Akkermansia_muciniphila_accessory_genefamily	OG0000933	H	Metabolism
Akkermansia_muciniphila_accessory_genefamily	OG0000934	J	Information storage and processing
Akkermansia_muciniphila_accessory_genefamily	OG0000937	F	Metabolism
Akkermansia_muciniphila_accessory_genefamily	OG0000939
Akkermansia_muciniphila_accessory_genefamily	OG0000942	L	Information storage and processing
Akkermansia_muciniphila_accessory_genefamily	OG0000944	NW
Akkermansia_muciniphila_accessory_genefamily	OG0000945	J	Information storage and processing
Akkermansia_muciniphila_accessory_genefamily	OG0000946	G	Metabolism
Akkermansia_muciniphila_accessory_genefamily	OG0000947	C	Metabolism
Akkermansia_muciniphila_accessory_genefamily	OG0000951	E	Metabolism
Akkermansia_muciniphila_accessory_genefamily	OG0000952	H	Metabolism
Akkermansia_muciniphila_accessory_genefamily	OG0000953	H	Metabolism
Akkermansia_muciniphila_accessory_genefamily	OG0000959	K	Information storage and processing
Akkermansia_muciniphila_accessory_genefamily	OG0000961	H	Metabolism
Akkermansia_muciniphila_accessory_genefamily	OG0000964	C	Metabolism
Akkermansia_muciniphila_accessory_genefamily	OG0000965	C	Metabolism
Akkermansia_muciniphila_accessory_genefamily	OG0000966	C	Metabolism
Akkermansia_muciniphila_accessory_genefamily	OG0000969	J	Information storage and processing
Akkermansia_muciniphila_accessory_genefamily	OG0000971	O	Cellular processing and signaling
Akkermansia_muciniphila_accessory_genefamily	OG0000975	K	Information storage and processing
Akkermansia_muciniphila_accessory_genefamily	OG0000978	M	Cellular processing and signaling
Akkermansia_muciniphila_accessory_genefamily	OG0000980	C	Metabolism
Akkermansia_muciniphila_accessory_genefamily	OG0000981	L	Information storage and processing
Akkermansia_muciniphila_accessory_genefamily	OG0000991	J	Information storage and processing
Akkermansia_muciniphila_accessory_genefamily	OG0000993	O	Cellular processing and signaling
Akkermansia_muciniphila_accessory_genefamily	OG0000997	I	Metabolism
Akkermansia_muciniphila_accessory_genefamily	OG0001026
Akkermansia_muciniphila_accessory_genefamily	OG0001033	R	Poorly characterized
Akkermansia_muciniphila_accessory_genefamily	OG0001034	J	Information storage and processing
Akkermansia_muciniphila_accessory_genefamily	OG0001038
Akkermansia_muciniphila_accessory_genefamily	OG0001044	F	Metabolism
Akkermansia_muciniphila_accessory_genefamily	OG0001045	GM
Akkermansia_muciniphila_accessory_genefamily	OG0001047	EP
Akkermansia_muciniphila_accessory_genefamily	OG0001050	O	Cellular processing and signaling
Akkermansia_muciniphila_accessory_genefamily	OG0001051	J	Information storage and processing
Akkermansia_muciniphila_accessory_genefamily	OG0001053	T	Cellular processing and signaling
Akkermansia_muciniphila_accessory_genefamily	OG0001055	C	Metabolism
Akkermansia_muciniphila_accessory_genefamily	OG0001059
Akkermansia_muciniphila_accessory_genefamily	OG0001060	E	Metabolism
Akkermansia_muciniphila_accessory_genefamily	OG0001061	U	Cellular processing and signaling
Akkermansia_muciniphila_accessory_genefamily	OG0001064	J	Information storage and processing
Akkermansia_muciniphila_accessory_genefamily	OG0001068	M	Cellular processing and signaling
Akkermansia_muciniphila_accessory_genefamily	OG0001070	R	Poorly characterized
Akkermansia_muciniphila_accessory_genefamily	OG0001074	L	Information storage and processing
Akkermansia_muciniphila_accessory_genefamily	OG0001077	C	Metabolism
Akkermansia_muciniphila_accessory_genefamily	OG0001078	M	Cellular processing and signaling
Akkermansia_muciniphila_accessory_genefamily	OG0001081	EF
Akkermansia_muciniphila_accessory_genefamily	OG0001088
Akkermansia_muciniphila_accessory_genefamily	OG0001090	J	Information storage and processing
Akkermansia_muciniphila_accessory_genefamily	OG0001093	J	Information storage and processing
Akkermansia_muciniphila_accessory_genefamily	OG0001094	M	Cellular processing and signaling
Akkermansia_muciniphila_accessory_genefamily	OG0001095	M	Cellular processing and signaling
Akkermansia_muciniphila_accessory_genefamily	OG0001096	G	Metabolism
Akkermansia_muciniphila_accessory_genefamily	OG0001104	J	Information storage and processing
Akkermansia_muciniphila_accessory_genefamily	OG0001105	L	Information storage and processing
Akkermansia_muciniphila_accessory_genefamily	OG0001107	C	Metabolism
Akkermansia_muciniphila_accessory_genefamily	OG0001109	H	Metabolism
Akkermansia_muciniphila_accessory_genefamily	OG0001111	L	Information storage and processing
Akkermansia_muciniphila_accessory_genefamily	OG0001117	K	Information storage and processing
Akkermansia_muciniphila_accessory_genefamily	OG0001119	C	Metabolism
Akkermansia_muciniphila_accessory_genefamily	OG0001123	C	Metabolism
Akkermansia_muciniphila_accessory_genefamily	OG0001125	J	Information storage and processing
Akkermansia_muciniphila_accessory_genefamily	OG0001127
Akkermansia_muciniphila_accessory_genefamily	OG0001129	H	Metabolism
Akkermansia_muciniphila_accessory_genefamily	OG0001144	TK
Akkermansia_muciniphila_accessory_genefamily	OG0001146	J	Information storage and processing
Akkermansia_muciniphila_accessory_genefamily	OG0001156	T	Cellular processing and signaling
Akkermansia_muciniphila_accessory_genefamily	OG0001160	HQ
Akkermansia_muciniphila_accessory_genefamily	OG0001163	K	Information storage and processing
Akkermansia_muciniphila_accessory_genefamily	OG0001170	K	Information storage and processing
Akkermansia_muciniphila_accessory_genefamily	OG0001171	H	Metabolism
Akkermansia_muciniphila_accessory_genefamily	OG0001172	V	Cellular processing and signaling
Akkermansia_muciniphila_accessory_genefamily	OG0001173	H	Metabolism
Akkermansia_muciniphila_accessory_genefamily	OG0001177	H	Metabolism
Akkermansia_muciniphila_accessory_genefamily	OG0001181	F	Metabolism
Akkermansia_muciniphila_accessory_genefamily	OG0001185
Akkermansia_muciniphila_accessory_genefamily	OG0001186	H	Metabolism
Akkermansia_muciniphila_accessory_genefamily	OG0001189	EH
Akkermansia_muciniphila_accessory_genefamily	OG0001190	H	Metabolism
Akkermansia_muciniphila_accessory_genefamily	OG0001193	S	Poorly characterized
Akkermansia_muciniphila_accessory_genefamily	OG0001194	H	Metabolism
Akkermansia_muciniphila_accessory_genefamily	OG0001197	V	Cellular processing and signaling
Akkermansia_muciniphila_accessory_genefamily	OG0001198	R	Poorly characterized
Akkermansia_muciniphila_accessory_genefamily	OG0001202	O	Cellular processing and signaling
Akkermansia_muciniphila_accessory_genefamily	OG0001208	E	Metabolism
Akkermansia_muciniphila_accessory_genefamily	OG0001209	G	Metabolism
Akkermansia_muciniphila_accessory_genefamily	OG0001211	J	Information storage and processing
Akkermansia_muciniphila_accessory_genefamily	OG0001212	E	Metabolism
Akkermansia_muciniphila_accessory_genefamily	OG0001215	O	Cellular processing and signaling
Akkermansia_muciniphila_accessory_genefamily	OG0001219	O	Cellular processing and signaling
Akkermansia_muciniphila_accessory_genefamily	OG0001221	S	Poorly characterized
Akkermansia_muciniphila_accessory_genefamily	OG0001241	C	Metabolism
Akkermansia_muciniphila_accessory_genefamily	OG0001242
Akkermansia_muciniphila_accessory_genefamily	OG0001244	P	Metabolism
Akkermansia_muciniphila_accessory_genefamily	OG0001250	J	Information storage and processing
Akkermansia_muciniphila_accessory_genefamily	OG0001251	V	Cellular processing and signaling
Akkermansia_muciniphila_accessory_genefamily	OG0001268	M	Cellular processing and signaling
Akkermansia_muciniphila_accessory_genefamily	OG0001276
Akkermansia_muciniphila_accessory_genefamily	OG0001289	M	Cellular processing and signaling
Akkermansia_muciniphila_accessory_genefamily	OG0001293
Akkermansia_muciniphila_accessory_genefamily	OG0001295	H	Metabolism
Akkermansia_muciniphila_accessory_genefamily	OG0001296	O	Cellular processing and signaling
Akkermansia_muciniphila_accessory_genefamily	OG0001307	E	Metabolism
Akkermansia_muciniphila_accessory_genefamily	OG0001310	M	Cellular processing and signaling
Akkermansia_muciniphila_accessory_genefamily	OG0001313	L	Information storage and processing
Akkermansia_muciniphila_accessory_genefamily	OG0001314	C	Metabolism
Akkermansia_muciniphila_accessory_genefamily	OG0001317	C	Metabolism
Akkermansia_muciniphila_accessory_genefamily	OG0001320	L	Information storage and processing
Akkermansia_muciniphila_accessory_genefamily	OG0001328	C	Metabolism
Akkermansia_muciniphila_accessory_genefamily	OG0001329	F	Metabolism
Akkermansia_muciniphila_accessory_genefamily	OG0001334	EP
Akkermansia_muciniphila_accessory_genefamily	OG0001342
Akkermansia_muciniphila_accessory_genefamily	OG0001343	F	Metabolism
Akkermansia_muciniphila_accessory_genefamily	OG0001345	EG
Akkermansia_muciniphila_accessory_genefamily	OG0001346	G	Metabolism
Akkermansia_muciniphila_accessory_genefamily	OG0001349
Akkermansia_muciniphila_accessory_genefamily	OG0001354	C	Metabolism
Akkermansia_muciniphila_accessory_genefamily	OG0001357	J	Information storage and processing
Akkermansia_muciniphila_accessory_genefamily	OG0001358	G	Metabolism
Akkermansia_muciniphila_accessory_genefamily	OG0001362	F	Metabolism
Akkermansia_muciniphila_accessory_genefamily	OG0001363	G	Metabolism
Akkermansia_muciniphila_accessory_genefamily	OG0001364
Akkermansia_muciniphila_accessory_genefamily	OG0001367	G	Metabolism
Akkermansia_muciniphila_accessory_genefamily	OG0001381	V	Cellular processing and signaling
Akkermansia_muciniphila_accessory_genefamily	OG0001387	P	Metabolism
Akkermansia_muciniphila_accessory_genefamily	OG0001394
Akkermansia_muciniphila_accessory_genefamily	OG0001397	C	Metabolism
Akkermansia_muciniphila_accessory_genefamily	OG0001402	O	Cellular processing and signaling
Akkermansia_muciniphila_accessory_genefamily	OG0001415	O	Cellular processing and signaling
Akkermansia_muciniphila_accessory_genefamily	OG0001416	J	Information storage and processing
Akkermansia_muciniphila_accessory_genefamily	OG0001419	C	Metabolism
Akkermansia_muciniphila_accessory_genefamily	OG0001422	J	Information storage and processing
Akkermansia_muciniphila_accessory_genefamily	OG0001424	I	Metabolism
Akkermansia_muciniphila_accessory_genefamily	OG0001429	EG
Akkermansia_muciniphila_accessory_genefamily	OG0001430	P	Metabolism
Akkermansia_muciniphila_accessory_genefamily	OG0001433	M	Cellular processing and signaling
Akkermansia_muciniphila_accessory_genefamily	OG0001434	C	Metabolism
Akkermansia_muciniphila_accessory_genefamily	OG0001435
Akkermansia_muciniphila_accessory_genefamily	OG0001436
Akkermansia_muciniphila_accessory_genefamily	OG0001437	L	Information storage and processing
Akkermansia_muciniphila_accessory_genefamily	OG0001439	P	Metabolism
Akkermansia_muciniphila_accessory_genefamily	OG0001442	R	Poorly characterized
Akkermansia_muciniphila_accessory_genefamily	OG0001443	M	Cellular processing and signaling
Akkermansia_muciniphila_accessory_genefamily	OG0001444	C	Metabolism
Akkermansia_muciniphila_accessory_genefamily	OG0001447	V	Cellular processing and signaling
Akkermansia_muciniphila_accessory_genefamily	OG0001475	O	Cellular processing and signaling
Akkermansia_muciniphila_accessory_genefamily	OG0001476	O	Cellular processing and signaling
Akkermansia_muciniphila_accessory_genefamily	OG0001477	R	Poorly characterized
Akkermansia_muciniphila_accessory_genefamily	OG0001482	X	Mobileome
Akkermansia_muciniphila_accessory_genefamily	OG0001493
Akkermansia_muciniphila_accessory_genefamily	OG0001495
Akkermansia_muciniphila_accessory_genefamily	OG0001497	G	Metabolism
Akkermansia_muciniphila_accessory_genefamily	OG0001498	C	Metabolism
Akkermansia_muciniphila_accessory_genefamily	OG0001499	C	Metabolism
Akkermansia_muciniphila_accessory_genefamily	OG0001500
Akkermansia_muciniphila_accessory_genefamily	OG0001501
Akkermansia_muciniphila_accessory_genefamily	OG0001502	G	Metabolism
Akkermansia_muciniphila_accessory_genefamily	OG0001503	H	Metabolism
Akkermansia_muciniphila_accessory_genefamily	OG0001504	H	Metabolism
Akkermansia_muciniphila_accessory_genefamily	OG0001505	O	Cellular processing and signaling
Akkermansia_muciniphila_accessory_genefamily	OG0001527
Akkermansia_muciniphila_accessory_genefamily	OG0001528
Akkermansia_muciniphila_accessory_genefamily	OG0001537	S	Poorly characterized
Akkermansia_muciniphila_accessory_genefamily	OG0001541	G	Metabolism
Akkermansia_muciniphila_accessory_genefamily	OG0001543	R	Poorly characterized
Akkermansia_muciniphila_accessory_genefamily	OG0001547	S	Poorly characterized
Akkermansia_muciniphila_accessory_genefamily	OG0001551	M	Cellular processing and signaling
Akkermansia_muciniphila_accessory_genefamily	OG0001562	E	Metabolism
Akkermansia_muciniphila_accessory_genefamily	OG0001563	S	Poorly characterized
Akkermansia_muciniphila_accessory_genefamily	OG0001565	K	Information storage and processing
Akkermansia_muciniphila_accessory_genefamily	OG0001567	E	Metabolism
Akkermansia_muciniphila_accessory_genefamily	OG0001579
Akkermansia_muciniphila_accessory_genefamily	OG0001590	EF
Akkermansia_muciniphila_accessory_genefamily	OG0001606	J	Information storage and processing
Akkermansia_muciniphila_accessory_genefamily	OG0001619
Akkermansia_muciniphila_accessory_genefamily	OG0001621	O	Cellular processing and signaling
Akkermansia_muciniphila_accessory_genefamily	OG0001622
Akkermansia_muciniphila_accessory_genefamily	OG0001626
Akkermansia_muciniphila_accessory_genefamily	OG0001627	G	Metabolism
Akkermansia_muciniphila_accessory_genefamily	OG0001628	H	Metabolism
Akkermansia_muciniphila_accessory_genefamily	OG0001629	H	Metabolism
Akkermansia_muciniphila_accessory_genefamily	OG0001630	H	Metabolism
Akkermansia_muciniphila_accessory_genefamily	OG0001634
Akkermansia_muciniphila_accessory_genefamily	OG0001635	G	Metabolism
Akkermansia_muciniphila_accessory_genefamily	OG0001640
Akkermansia_muciniphila_accessory_genefamily	OG0001642
Akkermansia_muciniphila_accessory_genefamily	OG0001643	GT
Akkermansia_muciniphila_accessory_genefamily	OG0001652	O	Cellular processing and signaling
Akkermansia_muciniphila_accessory_genefamily	OG0001654	H	Metabolism
Akkermansia_muciniphila_accessory_genefamily	OG0001656	E	Metabolism
Akkermansia_muciniphila_accessory_genefamily	OG0001669	O	Cellular processing and signaling
Akkermansia_muciniphila_accessory_genefamily	OG0001670	M	Cellular processing and signaling
Akkermansia_muciniphila_accessory_genefamily	OG0001671	V	Cellular processing and signaling
Akkermansia_muciniphila_accessory_genefamily	OG0001673
Akkermansia_muciniphila_accessory_genefamily	OG0001674	OE
Akkermansia_muciniphila_accessory_genefamily	OG0001677	P	Metabolism
Akkermansia_muciniphila_accessory_genefamily	OG0001679	K	Information storage and processing
Akkermansia_muciniphila_accessory_genefamily	OG0001680
Akkermansia_muciniphila_accessory_genefamily	OG0001681
Akkermansia_muciniphila_accessory_genefamily	OG0001682
Akkermansia_muciniphila_accessory_genefamily	OG0001686	E	Metabolism
Akkermansia_muciniphila_accessory_genefamily	OG0001687
Akkermansia_muciniphila_accessory_genefamily	OG0001688
Akkermansia_muciniphila_accessory_genefamily	OG0001689	P	Metabolism
Akkermansia_muciniphila_accessory_genefamily	OG0001690	O	Cellular processing and signaling
Akkermansia_muciniphila_accessory_genefamily	OG0001691
Akkermansia_muciniphila_accessory_genefamily	OG0001694	M	Cellular processing and signaling
Akkermansia_muciniphila_accessory_genefamily	OG0001699	C	Metabolism
Akkermansia_muciniphila_accessory_genefamily	OG0001702
Akkermansia_muciniphila_accessory_genefamily	OG0001703	J	Information storage and processing
Akkermansia_muciniphila_accessory_genefamily	OG0001704	V	Cellular processing and signaling
Akkermansia_muciniphila_accessory_genefamily	OG0001705	P	Metabolism
Akkermansia_muciniphila_accessory_genefamily	OG0001707
Akkermansia_muciniphila_accessory_genefamily	OG0001708	E	Metabolism
Akkermansia_muciniphila_accessory_genefamily	OG0001712
Akkermansia_muciniphila_accessory_genefamily	OG0001713	X	Mobileome
Akkermansia_muciniphila_accessory_genefamily	OG0001715	P	Metabolism
Akkermansia_muciniphila_accessory_genefamily	OG0001716	V	Cellular processing and signaling
Akkermansia_muciniphila_accessory_genefamily	OG0001717	C	Metabolism
Akkermansia_muciniphila_accessory_genefamily	OG0001718	M	Cellular processing and signaling
Akkermansia_muciniphila_accessory_genefamily	OG0001722	O	Cellular processing and signaling
Akkermansia_muciniphila_accessory_genefamily	OG0001724	C	Metabolism
Akkermansia_muciniphila_accessory_genefamily	OG0001725
Akkermansia_muciniphila_accessory_genefamily	OG0001727
Akkermansia_muciniphila_accessory_genefamily	OG0001728	M	Cellular processing and signaling
Akkermansia_muciniphila_accessory_genefamily	OG0001729
Akkermansia_muciniphila_accessory_genefamily	OG0001732
Akkermansia_muciniphila_accessory_genefamily	OG0001733
Akkermansia_muciniphila_accessory_genefamily	OG0001737	GER
Akkermansia_muciniphila_accessory_genefamily	OG0001739	R	Poorly characterized
Akkermansia_muciniphila_accessory_genefamily	OG0001741
Akkermansia_muciniphila_accessory_genefamily	OG0001743
Akkermansia_muciniphila_accessory_genefamily	OG0001744
Akkermansia_muciniphila_accessory_genefamily	OG0001745	G	Metabolism
Akkermansia_muciniphila_accessory_genefamily	OG0001748	X	Mobileome
Akkermansia_muciniphila_accessory_genefamily	OG0001749	G	Metabolism
Akkermansia_muciniphila_accessory_genefamily	OG0001750	G	Metabolism
Akkermansia_muciniphila_accessory_genefamily	OG0001751	I	Metabolism
Akkermansia_muciniphila_accessory_genefamily	OG0001752
Akkermansia_muciniphila_accessory_genefamily	OG0001753	P	Metabolism
Akkermansia_muciniphila_accessory_genefamily	OG0001755	O	Cellular processing and signaling
Akkermansia_muciniphila_accessory_genefamily	OG0001758	M	Cellular processing and signaling
Akkermansia_muciniphila_accessory_genefamily	OG0001761	I	Metabolism
Akkermansia_muciniphila_accessory_genefamily	OG0001763
Akkermansia_muciniphila_accessory_genefamily	OG0001764	D	Cellular processing and signaling
Akkermansia_muciniphila_accessory_genefamily	OG0001766
Akkermansia_muciniphila_accessory_genefamily	OG0001768
Akkermansia_muciniphila_accessory_genefamily	OG0001771
Akkermansia_muciniphila_accessory_genefamily	OG0001773	ET
Akkermansia_muciniphila_accessory_genefamily	OG0001774	CHR
Akkermansia_muciniphila_accessory_genefamily	OG0001783
Akkermansia_muciniphila_accessory_genefamily	OG0001786
Akkermansia_muciniphila_accessory_genefamily	OG0001787	GER
Akkermansia_muciniphila_accessory_genefamily	OG0001788
Akkermansia_muciniphila_accessory_genefamily	OG0001789	Q	Metabolism
Akkermansia_muciniphila_accessory_genefamily	OG0001791
Akkermansia_muciniphila_accessory_genefamily	OG0001800	K	Information storage and processing
Akkermansia_muciniphila_accessory_genefamily	OG0001801
Akkermansia_muciniphila_accessory_genefamily	OG0001805	U	Cellular processing and signaling
Akkermansia_muciniphila_accessory_genefamily	OG0001806
Akkermansia_muciniphila_accessory_genefamily	OG0001807	Q	Metabolism
Akkermansia_muciniphila_accessory_genefamily	OG0001809	G	Metabolism
Akkermansia_muciniphila_accessory_genefamily	OG0001811	E	Metabolism
Akkermansia_muciniphila_accessory_genefamily	OG0001814	P	Metabolism
Akkermansia_muciniphila_accessory_genefamily	OG0001817	K	Information storage and processing
Akkermansia_muciniphila_accessory_genefamily	OG0001818	K	Information storage and processing
Akkermansia_muciniphila_accessory_genefamily	OG0001822
Akkermansia_muciniphila_accessory_genefamily	OG0001824	V	Cellular processing and signaling
Akkermansia_muciniphila_accessory_genefamily	OG0001825
Akkermansia_muciniphila_accessory_genefamily	OG0001826
Akkermansia_muciniphila_accessory_genefamily	OG0001827
Akkermansia_muciniphila_accessory_genefamily	OG0001828	G	Metabolism
Akkermansia_muciniphila_accessory_genefamily	OG0001830
Akkermansia_muciniphila_accessory_genefamily	OG0001832	K	Information storage and processing
Akkermansia_muciniphila_accessory_genefamily	OG0001833
Akkermansia_muciniphila_accessory_genefamily	OG0001834
Akkermansia_muciniphila_accessory_genefamily	OG0001835	P	Metabolism
Akkermansia_muciniphila_accessory_genefamily	OG0001836	C	Metabolism
Akkermansia_muciniphila_accessory_genefamily	OG0001837
Akkermansia_muciniphila_accessory_genefamily	OG0001840	G	Metabolism
Akkermansia_muciniphila_accessory_genefamily	OG0001841
Akkermansia_muciniphila_accessory_genefamily	OG0001842
Akkermansia_muciniphila_accessory_genefamily	OG0001843	S	Poorly characterized
Akkermansia_muciniphila_accessory_genefamily	OG0001844
Akkermansia_muciniphila_accessory_genefamily	OG0001845	R	Poorly characterized
Akkermansia_muciniphila_accessory_genefamily	OG0001846
Akkermansia_muciniphila_accessory_genefamily	OG0001848	M	Cellular processing and signaling
Akkermansia_muciniphila_accessory_genefamily	OG0001849	F	Metabolism
Akkermansia_muciniphila_accessory_genefamily	OG0001852	G	Metabolism
Akkermansia_muciniphila_accessory_genefamily	OG0001853	C	Metabolism
Akkermansia_muciniphila_accessory_genefamily	OG0001854	T	Cellular processing and signaling
Akkermansia_muciniphila_accessory_genefamily	OG0001857	K	Information storage and processing
Akkermansia_muciniphila_accessory_genefamily	OG0001858
Akkermansia_muciniphila_accessory_genefamily	OG0001860
Akkermansia_muciniphila_accessory_genefamily	OG0001861
Akkermansia_muciniphila_accessory_genefamily	OG0001863
Akkermansia_muciniphila_accessory_genefamily	OG0001866	S	Poorly characterized
Akkermansia_muciniphila_accessory_genefamily	OG0001868	L	Information storage and processing
Akkermansia_muciniphila_accessory_genefamily	OG0001869
Akkermansia_muciniphila_accessory_genefamily	OG0001870
Akkermansia_muciniphila_accessory_genefamily	OG0001872
Akkermansia_muciniphila_accessory_genefamily	OG0001873
Akkermansia_muciniphila_accessory_genefamily	OG0001874
Akkermansia_muciniphila_accessory_genefamily	OG0001877	O	Cellular processing and signaling
Akkermansia_muciniphila_accessory_genefamily	OG0001878	DPM
Akkermansia_muciniphila_accessory_genefamily	OG0001879
Akkermansia_muciniphila_accessory_genefamily	OG0001880	K	Information storage and processing
Akkermansia_muciniphila_accessory_genefamily	OG0001881	R	Poorly characterized
Akkermansia_muciniphila_accessory_genefamily	OG0001882
Akkermansia_muciniphila_accessory_genefamily	OG0001886
Akkermansia_muciniphila_accessory_genefamily	OG0001887
Akkermansia_muciniphila_accessory_genefamily	OG0001890	EH
Akkermansia_muciniphila_accessory_genefamily	OG0001894
Akkermansia_muciniphila_accessory_genefamily	OG0001895	I	Metabolism
Akkermansia_muciniphila_accessory_genefamily	OG0001896	P	Metabolism
Akkermansia_muciniphila_accessory_genefamily	OG0001897	O	Cellular processing and signaling
Akkermansia_muciniphila_accessory_genefamily	OG0001898	L	Information storage and processing
Akkermansia_muciniphila_accessory_genefamily	OG0001899	P	Metabolism
Akkermansia_muciniphila_accessory_genefamily	OG0001900
Akkermansia_muciniphila_accessory_genefamily	OG0001901	K	Information storage and processing
Akkermansia_muciniphila_accessory_genefamily	OG0001902
Akkermansia_muciniphila_accessory_genefamily	OG0001903
Akkermansia_muciniphila_accessory_genefamily	OG0001904
Akkermansia_muciniphila_accessory_genefamily	OG0001905
Akkermansia_muciniphila_accessory_genefamily	OG0001906	V	Cellular processing and signaling
Akkermansia_muciniphila_accessory_genefamily	OG0001907
Akkermansia_muciniphila_accessory_genefamily	OG0001908	L	Information storage and processing
Akkermansia_muciniphila_accessory_genefamily	OG0001909
Akkermansia_muciniphila_accessory_genefamily	OG0001910	T	Cellular processing and signaling
Akkermansia_muciniphila_accessory_genefamily	OG0001911	L	Information storage and processing
Akkermansia_muciniphila_accessory_genefamily	OG0001912
Akkermansia_muciniphila_accessory_genefamily	OG0001913	P	Metabolism
Akkermansia_muciniphila_accessory_genefamily	OG0001914
Akkermansia_muciniphila_accessory_genefamily	OG0001915	EH
Akkermansia_muciniphila_accessory_genefamily	OG0001916
Akkermansia_muciniphila_accessory_genefamily	OG0001917	K	Information storage and processing
Akkermansia_muciniphila_accessory_genefamily	OG0001918
Akkermansia_muciniphila_accessory_genefamily	OG0001919
Akkermansia_muciniphila_accessory_genefamily	OG0001920	N	Cellular processing and signaling
Akkermansia_muciniphila_accessory_genefamily	OG0001921
Akkermansia_muciniphila_accessory_genefamily	OG0001922
Akkermansia_muciniphila_accessory_genefamily	OG0001923	M	Cellular processing and signaling
Akkermansia_muciniphila_accessory_genefamily	OG0001924	R	Poorly characterized
Akkermansia_muciniphila_accessory_genefamily	OG0001925
Akkermansia_muciniphila_accessory_genefamily	OG0001926	M	Cellular processing and signaling
Akkermansia_muciniphila_accessory_genefamily	OG0001927
Akkermansia_muciniphila_accessory_genefamily	OG0001928	T	Cellular processing and signaling
Akkermansia_muciniphila_accessory_genefamily	OG0001929
Akkermansia_muciniphila_accessory_genefamily	OG0001930
Akkermansia_muciniphila_accessory_genefamily	OG0001931
Akkermansia_muciniphila_accessory_genefamily	OG0001932	M	Cellular processing and signaling
Akkermansia_muciniphila_accessory_genefamily	OG0001933
Akkermansia_muciniphila_accessory_genefamily	OG0001934	M	Cellular processing and signaling
Akkermansia_muciniphila_accessory_genefamily	OG0001935
Akkermansia_muciniphila_accessory_genefamily	OG0001936
Akkermansia_muciniphila_accessory_genefamily	OG0001937
Akkermansia_muciniphila_accessory_genefamily	OG0001938
Akkermansia_muciniphila_accessory_genefamily	OG0001939
Akkermansia_muciniphila_accessory_genefamily	OG0001940
Akkermansia_muciniphila_accessory_genefamily	OG0001941
Akkermansia_muciniphila_accessory_genefamily	OG0001942
Akkermansia_muciniphila_accessory_genefamily	OG0001943
Akkermansia_muciniphila_accessory_genefamily	OG0001944
Akkermansia_muciniphila_accessory_genefamily	OG0001945	V	Cellular processing and signaling
Akkermansia_muciniphila_accessory_genefamily	OG0001946
Akkermansia_muciniphila_accessory_genefamily	OG0001947	K	Information storage and processing
Akkermansia_muciniphila_accessory_genefamily	OG0001948
Akkermansia_muciniphila_accessory_genefamily	OG0001951
Akkermansia_muciniphila_accessory_genefamily	OG0001952	C	Metabolism
Akkermansia_muciniphila_accessory_genefamily	OG0001953
Akkermansia_muciniphila_accessory_genefamily	OG0001954	R	Poorly characterized
Akkermansia_muciniphila_accessory_genefamily	OG0001955
Akkermansia_muciniphila_accessory_genefamily	OG0001956
Akkermansia_muciniphila_accessory_genefamily	OG0001957
Akkermansia_muciniphila_accessory_genefamily	OG0001958
Akkermansia_muciniphila_accessory_genefamily	OG0001959
Akkermansia_muciniphila_accessory_genefamily	OG0001960	L	Information storage and processing
Akkermansia_muciniphila_accessory_genefamily	OG0001961
Akkermansia_muciniphila_accessory_genefamily	OG0001963
Akkermansia_muciniphila_accessory_genefamily	OG0001964
Akkermansia_muciniphila_accessory_genefamily	OG0001965
Akkermansia_muciniphila_accessory_genefamily	OG0001966
Akkermansia_muciniphila_accessory_genefamily	OG0001967
Akkermansia_muciniphila_accessory_genefamily	OG0001969
Akkermansia_muciniphila_accessory_genefamily	OG0001970
Akkermansia_muciniphila_accessory_genefamily	OG0001971
Akkermansia_muciniphila_accessory_genefamily	OG0001972
Akkermansia_muciniphila_accessory_genefamily	OG0001973	E	Metabolism
Akkermansia_muciniphila_accessory_genefamily	OG0001974
Akkermansia_muciniphila_accessory_genefamily	OG0001975	G	Metabolism
Akkermansia_muciniphila_accessory_genefamily	OG0001976
Akkermansia_muciniphila_accessory_genefamily	OG0001977	VT
Akkermansia_muciniphila_accessory_genefamily	OG0001978
Akkermansia_muciniphila_accessory_genefamily	OG0001979	E	Metabolism
Akkermansia_muciniphila_accessory_genefamily	OG0001980	K	Information storage and processing
Akkermansia_muciniphila_accessory_genefamily	OG0001981
Akkermansia_muciniphila_accessory_genefamily	OG0001982
Akkermansia_muciniphila_accessory_genefamily	OG0001983
Akkermansia_muciniphila_accessory_genefamily	OG0001984
Akkermansia_muciniphila_accessory_genefamily	OG0001985
Akkermansia_muciniphila_accessory_genefamily	OG0001986	V	Cellular processing and signaling
Akkermansia_muciniphila_accessory_genefamily	OG0001987	K	Information storage and processing
Akkermansia_muciniphila_accessory_genefamily	OG0001988
Akkermansia_muciniphila_accessory_genefamily	OG0001989	V	Cellular processing and signaling
Akkermansia_muciniphila_accessory_genefamily	OG0001990	V	Cellular processing and signaling
Akkermansia_muciniphila_accessory_genefamily	OG0001991
Akkermansia_muciniphila_accessory_genefamily	OG0001992	J	Information storage and processing
Akkermansia_muciniphila_accessory_genefamily	OG0001993
Akkermansia_muciniphila_accessory_genefamily	OG0001994
[truncated: 5,881 more rows]

## Sheet: summary
Group	Total_genefamliy	COG_annotated_genefamliy
Akkermansia_muciniphila_core_genefamily	1448	1096
Akkermansia_muciniphila_accessory_genefamily	2099	575
Akkermansia_muciniphila_strain_specific_genefamily	620	58
Akkermansia_massiliensis_core_genefamily	1817	1292
Akkermansia_massiliensis_accessory_genefamily	975	256
Akkermansia_massiliensis_strain_specific_genefamily	160	9
Akkermansia_muciniphila_unique_core_genefamily	187	121
Akkermansia_massiliensis_unique_core_genefamily	556	319
