# Supplementary material for: Probiotic attributes and safety profile of AKM Lab-01: a novel Akkermansia muciniphila strain combating obesity and metabolic disorders in diet-induced obese mice
Source: Front Microbiol. 2026 Jan 6;16:1627870. doi: 10.3389/fmicb.2025.1627870 (PMC12815876; doi:10.3389/fmicb.2025.1627870)
Supplement: Supplementary file 3 [file Table_3.xlsx]

## Sheet: Sheet1
Strain	Clusters of Orthologous Groups，Category level (Gene Number)																						Virulence Factors (Gene Number)
	C	D	E	F	G	H	I	J	K	L	M	N	O	P	Q	R	S	T	U	V	X	Z	(gb|NP_540330) (gmd) GDP-mannose 4,6-dehydratase [LPS (VF0367)] [Brucella melitensis bv. 1 str. 16M]	(gb|YP_094724) (htpB) Hsp60, 60K heat shock protein HtpB [Hsp60 (VF0159)] [Legionella pneumophila subsp. pneumophila str. Philadelphia 1]	(gb|NP_273273) (katA) catalase [KatA (VF0454)] [Neisseria meningitidis MC58]	(gb|NP_540392) (acpXL) acyl carrier protein [LPS (CVF383)] [Brucella melitensis bv. 1 str. 16M]	(gb|YP_002918165.1) (acrB) acriflavine resistance protein B [AcrAB (VF0568)] [Klebsiella pneumoniae subsp. pneumoniae NTUH-K2044]
MNH05676	85	12	103	42	97	86	49	175	53	89	146	4	81	80	7	109	51	41	22	47	3	3	1	1	0	0	0
MNH05700	85	12	103	42	97	86	49	175	53	89	146	4	81	80	7	109	50	41	22	47	3	3	1	1	0	0	0
MNH05701	85	12	103	42	97	86	49	175	53	89	146	4	81	80	7	109	50	41	22	47	3	3	1	1	0	0	0
MNH17503	86	12	103	42	97	87	49	176	51	88	148	4	84	83	7	104	54	41	22	47	3	3	1	1	0	0	0
MNH17505	86	12	103	42	97	87	49	176	51	88	148	4	84	83	7	104	54	41	22	47	3	3	1	1	0	0	0
MNH19250(S1)	85	13	104	42	98	86	49	177	54	89	147	4	83	80	7	99	53	41	22	47	4	3	1	1	0	0	0
MNH19252	85	13	104	42	98	86	49	177	54	89	147	4	83	80	7	99	53	41	22	47	4	3	1	1	0	0	0
MNH19631(S5)	85	13	104	42	98	86	49	177	54	89	147	4	83	80	7	99	55	41	22	47	4	3	1	1	0	0	0
MNH19632	85	13	104	42	98	86	49	177	54	89	147	4	83	80	7	99	53	41	22	47	4	3	1	1	0	0	0
MNH19714	85	13	104	42	98	86	49	177	54	89	147	4	83	80	7	99	53	41	22	47	4	3	1	1	0	0	0
MNH20648	83	13	106	44	109	98	49	184	50	87	167	3	83	77	8	107	54	38	22	42	5	3	1	1	1	1	0
MNH20651(S2)	83	13	106	44	109	98	49	184	50	87	167	3	83	77	8	108	54	38	22	42	5	3	1	1	1	1	0
MNH26050	85	13	103	42	95	89	49	175	53	87	148	4	83	80	7	108	51	43	22	47	3	3	1	1	0	0	0
MNH26233	85	13	103	42	95	89	49	175	53	87	148	4	83	80	7	108	52	43	22	47	3	3	1	1	0	0	0
MNH26240(S3)	85	13	103	42	95	89	49	175	53	87	148	4	83	80	7	108	52	43	22	47	3	3	1	1	0	0	0
MNH26607	84	13	104	42	96	88	49	175	54	88	150	4	85	80	7	110	55	41	22	47	2	3	1	1	0	0	0
MNH26616	84	13	104	42	96	88	49	174	54	89	150	4	85	80	7	111	55	41	22	47	2	3	1	1	0	0	0
MNH26634	84	13	104	42	96	88	49	175	55	89	150	4	85	80	7	112	55	41	22	47	2	3	1	1	0	0	0
MNH27325	84	13	104	42	96	88	49	174	54	89	150	4	85	80	7	110	55	41	22	47	2	3	1	1	0	0	0
MNH27359	84	13	103	43	98	90	49	179	58	90	147	4	84	75	7	109	49	41	23	44	8	3	1	1	0	0	0
MNH27530	84	12	104	42	96	87	49	177	52	90	145	4	84	80	7	107	51	41	22	55	3	3	1	1	0	0	1
MNH27614	83	12	104	41	96	86	49	176	51	83	144	4	83	79	7	105	48	42	22	53	6	3	1	1	0	0	0
MNH39567(S4)	84	12	104	42	96	86	49	174	52	85	144	4	84	79	7	105	51	41	22	48	5	3	1	1	0	0	1
MNH40091	85	12	101	42	95	86	49	174	49	77	147	4	83	80	7	101	47	40	21	49	2	3	1	1	0	0	0
MNH41088	86	12	102	42	96	87	49	176	55	89	151	4	83	81	7	108	50	41	22	49	5	3	1	1	0	0	0
MNH41089	86	12	102	42	96	87	49	176	55	89	151	4	83	81	7	109	51	41	22	49	5	3	1	1	0	0	0
