# Supplementary material for: Probiotic attributes and safety profile of AKM Lab-01: a novel Akkermansia muciniphila strain combating obesity and metabolic disorders in diet-induced obese mice
Source: Front Microbiol. 2026 Jan 6;16:1627870. doi: 10.3389/fmicb.2025.1627870 (PMC12815876; doi:10.3389/fmicb.2025.1627870)
Supplement: Supplementary file 4 [file Table_4.xlsx]

## Sheet: sigle_copy_gene_names_tb
core_gene_id	gene_names
OG0000420	MAG TPA: methionine adenosyltransferase [Candidatus Akkermansia intestinigallinarum] | MAG TPA: methionine adenosyltransferase, partial [Candidatus Akkermansia intestinavium] | MULTISPECIES: methionine adenosyltransferase [Akkermansia] | methionine adenosyltransferase [Verrucomicrobium spinosum] | methionine adenosyltransferase [Rubritalea marina] | methionine adenosyltransferase [Akkermansia muc…
OG0000421	MAG TPA: isoleucine--tRNA ligase [Candidatus Akkermansia intestinigallinarum] | MAG TPA: isoleucine--tRNA ligase [Candidatus Akkermansia intestinavium] | isoleucine--tRNA ligase [Akkermansia muciniphila] | isoleucine--tRNA ligase [Verrucomicrobium spinosum] | isoleucine--tRNA ligase [Rubritalea marina] | MULTISPECIES: isoleucine--tRNA ligase [Akkermansia] | MULTISPECIES: isoleucine--tRNA ligase […
OG0000422	MAG TPA: type II toxin-antitoxin system RelE/ParE family toxin [Candidatus Akkermansia intestinigallinarum] | MAG TPA: type II toxin-antitoxin system RelE/ParE family toxin [Candidatus Akkermansia intestinavium] | MULTISPECIES: hypothetical protein [Akkermansia] | hypothetical protein [Verrucomicrobium spinosum] | hypothetical protein [Rubritalea marina] | hypothetical protein [Akkermansia mucini…
OG0000423	MAG TPA: ABC transporter permease subunit [Candidatus Akkermansia intestinigallinarum] | MAG TPA: ABC transporter permease subunit [Candidatus Akkermansia intestinavium] | MULTISPECIES: hypothetical protein [Akkermansia] | hypothetical protein [Verrucomicrobium spinosum] | ABC transporter permease subunit [Rubritalea marina] | hypothetical protein [Akkermansia muciniphila] | MULTISPECIES: hypothe…
OG0000424	MAG TPA: 30S ribosomal protein S2 [Candidatus Akkermansia intestinigallinarum] | MAG TPA: 30S ribosomal protein S2 [Candidatus Akkermansia intestinavium] | MULTISPECIES: 30S ribosomal protein S2 [Akkermansia] | 30S ribosomal protein S2 [Verrucomicrobium spinosum] | 30S ribosomal protein S2 [Rubritalea marina] | 30S ribosomal protein S2 [Terrimicrobium sacchariphilum] | 30S ribosomal protein S2 [A…
OG0000425	MAG TPA: translation elongation factor Ts [Candidatus Akkermansia intestinigallinarum] | MAG TPA: translation elongation factor Ts [Candidatus Akkermansia intestinavium] | MULTISPECIES: translation elongation factor Ts [Akkermansia] | translation elongation factor Ts [Verrucomicrobium spinosum] | translation elongation factor Ts [Rubritalea marina] | MULTISPECIES: translation elongation factor Ts…
OG0000426	MAG TPA: 50S ribosomal protein L17 [Candidatus Akkermansia intestinigallinarum] | MAG TPA: 50S ribosomal protein L17 [Candidatus Akkermansia intestinavium] | MULTISPECIES: 50S ribosomal protein L17 [Akkermansia] | 50S ribosomal protein L17 [Verrucomicrobium spinosum] | 50S ribosomal protein L17 [Rubritalea marina] | 50S ribosomal protein L17 [Terrimicrobium sacchariphilum] | 50S ribosomal protein…
OG0000427	MAG TPA: DNA-directed RNA polymerase subunit alpha [Candidatus Akkermansia intestinigallinarum] | MAG TPA: DNA-directed RNA polymerase subunit alpha [Candidatus Akkermansia intestinavium] | MULTISPECIES: DNA-directed RNA polymerase subunit alpha [Akkermansia] | MULTISPECIES: DNA-directed RNA polymerase subunit alpha [Verrucomicrobium] | DNA-directed RNA polymerase subunit alpha [Rubritalea marina…
OG0000428	MAG TPA: hypothetical protein H9862_00230 [Candidatus Akkermansia intestinigallinarum] | MAG TPA: hypothetical protein H9976_04350 [Candidatus Akkermansia intestinavium] | phosphoribosyltransferase family protein [Akkermansia muciniphila] | hypoxanthine phosphoribosyltransferase [Verrucomicrobium spinosum] | hypoxanthine phosphoribosyltransferase [Rubritalea marina] | MULTISPECIES: phosphoribosyl…
OG0000430	MAG TPA: ribonuclease HII [Candidatus Akkermansia intestinigallinarum] | MAG TPA: ribonuclease HII [Candidatus Akkermansia intestinavium] | MULTISPECIES: ribonuclease HII [Akkermansia] | ribonuclease HII [Verrucomicrobium spinosum] | ribonuclease HII [Rubritalea marina] | ribonuclease HII [Akkermansia muciniphila] | MULTISPECIES: ribonuclease HII [unclassified Akkermansia] | ribonuclease HII [Ter…
OG0000431	MAG TPA: YraN family protein [Candidatus Akkermansia intestinigallinarum] | MAG TPA: YraN family protein [Candidatus Akkermansia intestinavium] | MULTISPECIES: YraN family protein [Akkermansia] | YraN family protein [Verrucomicrobium spinosum] | YraN family protein [Rubritalea marina] | YraN family protein [Akkermansia muciniphila] | MULTISPECIES: YraN family protein [unclassified Akkermansia] | …
OG0000433	MAG TPA: outer membrane lipoprotein-sorting protein [Candidatus Akkermansia intestinigallinarum] | MAG TPA: outer membrane lipoprotein-sorting protein [Candidatus Akkermansia intestinavium] | MULTISPECIES: outer membrane lipoprotein-sorting protein [Akkermansia] | outer membrane lipoprotein-sorting protein [Verrucomicrobium spinosum] | outer membrane lipoprotein-sorting protein [Rubritalea marina…
OG0000434	MAG TPA: nucleoside triphosphate pyrophosphohydrolase [Candidatus Akkermansia intestinigallinarum] | MAG TPA: nucleoside triphosphate pyrophosphohydrolase [Candidatus Akkermansia intestinavium] | MULTISPECIES: nucleoside triphosphate pyrophosphohydrolase [Akkermansia] | nucleoside triphosphate pyrophosphohydrolase [Verrucomicrobium spinosum] | nucleoside triphosphate pyrophosphohydrolase [Rubrita…
OG0000436	MAG TPA: glutamate-1-semialdehyde 2,1-aminomutase [Candidatus Akkermansia intestinigallinarum] | MAG TPA: glutamate-1-semialdehyde 2,1-aminomutase [Candidatus Akkermansia intestinavium] | MULTISPECIES: glutamate-1-semialdehyde 2,1-aminomutase [Akkermansia] | glutamate-1-semialdehyde 2,1-aminomutase [Verrucomicrobium spinosum] | glutamate-1-semialdehyde 2,1-aminomutase [Rubritalea marina] | glutam…
OG0000437	MAG TPA: HD domain-containing protein [Candidatus Akkermansia intestinigallinarum] | MAG TPA: HD domain-containing protein [Candidatus Akkermansia intestinavium] | HD domain-containing protein [Akkermansia muciniphila] | HD domain-containing protein [Verrucomicrobium spinosum] | HD domain-containing protein [Rubritalea marina] | MULTISPECIES: HD domain-containing protein [Akkermansia] | MULTISPEC…
OG0000438	MAG TPA: preprotein translocase subunit SecG [Candidatus Akkermansia intestinigallinarum] | MAG TPA: preprotein translocase subunit SecG [Candidatus Akkermansia intestinavium] | preprotein translocase subunit SecG [Akkermansia muciniphila] | preprotein translocase subunit SecG [Verrucomicrobium spinosum] | preprotein translocase subunit SecG [Rubritalea marina] | MULTISPECIES: preprotein transloc…
OG0000439	MAG TPA: endonuclease III [Candidatus Akkermansia intestinigallinarum] | MAG TPA: endonuclease III [Candidatus Akkermansia intestinavium] | MULTISPECIES: endonuclease III [Akkermansia] | endonuclease III [Verrucomicrobium spinosum] | endonuclease III [Rubritalea marina] | endonuclease III [Akkermansia sp. UNK.MGS-1] | MULTISPECIES: endonuclease III [unclassified Akkermansia] | endonuclease III [T…
OG0000440	MAG TPA: aminomethyl-transferring glycine dehydrogenase [Candidatus Akkermansia intestinigallinarum] | MAG TPA: aminomethyl-transferring glycine dehydrogenase [Candidatus Akkermansia intestinavium] | aminomethyl-transferring glycine dehydrogenase [Akkermansia muciniphila] | aminomethyl-transferring glycine dehydrogenase [Verrucomicrobium spinosum] | aminomethyl-transferring glycine dehydrogenase …
OG0000441	MAG TPA: glycine cleavage system protein GcvH [Candidatus Akkermansia intestinigallinarum] | MAG TPA: glycine cleavage system protein GcvH [Candidatus Akkermansia intestinavium] | MULTISPECIES: glycine cleavage system protein GcvH [Akkermansia] | glycine cleavage system protein GcvH [Verrucomicrobium spinosum] | glycine cleavage system protein GcvH [Rubritalea marina] | glycine cleavage system pr…
OG0000442	MAG TPA: tetratricopeptide repeat protein [Candidatus Akkermansia intestinigallinarum] | MAG TPA: tetratricopeptide repeat protein [Candidatus Akkermansia intestinavium] | hypothetical protein [Akkermansia muciniphila] | tetratricopeptide repeat protein [Verrucomicrobium spinosum] | tetratricopeptide repeat protein [Rubritalea marina] | MULTISPECIES: tetratricopeptide repeat protein [Akkermansia]…
OG0000443	MAG TPA: transcriptional regulator NrdR [Candidatus Akkermansia intestinigallinarum] | MAG TPA: transcriptional regulator NrdR [Candidatus Akkermansia intestinavium] | MULTISPECIES: transcriptional regulator NrdR [Akkermansia] | transcriptional regulator NrdR [Verrucomicrobium spinosum] | transcriptional regulator NrdR [Rubritalea marina] | transcriptional regulator NrdR [Terrimicrobium saccharip…
OG0000444	MAG TPA: acyl-ACP--UDP-N-acetylglucosamine O-acyltransferase [Candidatus Akkermansia intestinigallinarum] | MAG TPA: acyl-ACP--UDP-N-acetylglucosamine O-acyltransferase [Candidatus Akkermansia intestinavium] | MULTISPECIES: acyl-ACP--UDP-N-acetylglucosamine O-acyltransferase [Akkermansia] | acyl-ACP--UDP-N-acetylglucosamine O-acyltransferase [Verrucomicrobium spinosum] | acyl-ACP--UDP-N-acetylglu…
OG0000445	MAG TPA: bifunctional UDP-3-O-[3-hydroxymyristoyl] N-acetylglucosamine deacetylase/3-hydroxyacyl-ACP dehydratase [Candidatus Akkermansia intestinigallinarum] | MAG TPA: bifunctional UDP-3-O-[3-hydroxymyristoyl] N-acetylglucosamine deacetylase/3-hydroxyacyl-ACP dehydratase [Candidatus Akkermansia intestinavium] | MULTISPECIES: bifunctional UDP-3-O-[3-hydroxymyristoyl] N-acetylglucosamine deacetyla…
OG0000446	MAG TPA: 50S ribosomal protein L34 [Candidatus Akkermansia intestinigallinarum] | MAG TPA: 50S ribosomal protein L34 [Candidatus Akkermansia intestinavium] | MULTISPECIES: 50S ribosomal protein L34 [Akkermansia] | MULTISPECIES: 50S ribosomal protein L34 [Verrucomicrobium] | 50S ribosomal protein L34 [Rubritalea marina] | 50S ribosomal protein L34 [Terrimicrobium sacchariphilum] | 50S ribosomal pr…
OG0000447	MAG TPA: ribonuclease P protein component [Candidatus Akkermansia intestinigallinarum] | MAG TPA: ribonuclease P protein component [Candidatus Akkermansia intestinavium] | MULTISPECIES: ribonuclease P protein component [Akkermansia] | ribonuclease P protein component [Verrucomicrobium spinosum] | ribonuclease P protein component [Rubritalea marina] | MULTISPECIES: ribonuclease P protein component…
OG0000448	MAG TPA: membrane protein insertion efficiency factor YidD [Candidatus Akkermansia intestinigallinarum] | MAG TPA: membrane protein insertion efficiency factor YidD [Candidatus Akkermansia intestinavium] | MULTISPECIES: membrane protein insertion efficiency factor YidD [Akkermansia] | membrane protein insertion efficiency factor YidD [Verrucomicrobium spinosum] | membrane protein insertion effici…
OG0000449	MAG TPA: membrane protein insertase YidC [Candidatus Akkermansia intestinigallinarum] | MAG TPA: membrane protein insertase YidC [Candidatus Akkermansia intestinavium] | membrane protein insertase YidC [Akkermansia muciniphila] | membrane protein insertase YidC [Verrucomicrobium spinosum] | membrane protein insertase YidC [Rubritalea marina] | MULTISPECIES: membrane protein insertase YidC [Akkerm…
OG0000451	MAG TPA: HAD hydrolase-like protein [Candidatus Akkermansia intestinigallinarum] | MAG TPA: dihydroneopterin aldolase [Candidatus Akkermansia intestinavium] | MULTISPECIES: HAD hydrolase-like protein [Akkermansia] | NUDIX domain-containing protein [Verrucomicrobium spinosum] | HAD family hydrolase [Rubritalea marina] | MULTISPECIES: HAD hydrolase-like protein [unclassified Akkermansia] | HAD fami…
OG0000453	MAG TPA: TatD family hydrolase [Candidatus Akkermansia intestinigallinarum] | MAG TPA: TatD family hydrolase [Candidatus Akkermansia intestinavium] | MULTISPECIES: TatD family hydrolase [Akkermansia] | TatD family hydrolase [Verrucomicrobium spinosum] | TatD family hydrolase [Rubritalea marina] | TatD family hydrolase [Akkermansia muciniphila] | MULTISPECIES: TatD family hydrolase [unclassified A…
OG0000454	MAG TPA: replication-associated recombination protein A [Candidatus Akkermansia intestinigallinarum] | MAG TPA: replication-associated recombination protein A [Candidatus Akkermansia intestinavium] | replication-associated recombination protein A [Akkermansia muciniphila] | replication-associated recombination protein A [Verrucomicrobium spinosum] | replication-associated recombination protein A …
OG0000455	MAG TPA: U32 family peptidase, partial [Candidatus Akkermansia intestinigallinarum] | MAG TPA: U32 family peptidase [Candidatus Akkermansia intestinavium] | U32 family peptidase [Akkermansia muciniphila] | U32 family peptidase [Verrucomicrobium spinosum] | U32 family peptidase [Rubritalea marina] | MULTISPECIES: U32 family peptidase [Akkermansia] | U32 family peptidase [Akkermansia sp. UNK.MGS-1]…
OG0000456	MAG TPA: peptide chain release factor-like protein [Candidatus Akkermansia intestinigallinarum] | MAG TPA: peptide chain release factor-like protein [Candidatus Akkermansia intestinavium] | peptide chain release factor-like protein [Akkermansia muciniphila] | peptide chain release factor-like protein [Verrucomicrobium spinosum] | peptide chain release factor-like protein [Rubritalea marina] | MUL…
OG0000457	MAG TPA: DEAD/DEAH box helicase [Candidatus Akkermansia intestinigallinarum] | MAG TPA: DEAD/DEAH box helicase [Candidatus Akkermansia intestinavium] | DEAD/DEAH box helicase [Akkermansia muciniphila] | DEAD/DEAH box helicase [Verrucomicrobium spinosum] | DEAD/DEAH box helicase [Rubritalea marina] | MULTISPECIES: DEAD/DEAH box helicase [Akkermansia] | MULTISPECIES: DEAD/DEAH box helicase [unclass…
OG0000458	MAG TPA: histidine triad nucleotide-binding protein [Candidatus Akkermansia intestinigallinarum] | MAG TPA: histidine triad nucleotide-binding protein [Candidatus Akkermansia intestinavium] | MULTISPECIES: histidine triad nucleotide-binding protein [Akkermansia] | histidine triad nucleotide-binding protein [Verrucomicrobium spinosum] | histidine triad nucleotide-binding protein [Rubritalea marina…
OG0000460	MAG TPA: single-stranded-DNA-specific exonuclease RecJ [Candidatus Akkermansia intestinigallinarum] | MAG TPA: single-stranded-DNA-specific exonuclease RecJ [Candidatus Akkermansia intestinavium] | MULTISPECIES: single-stranded-DNA-specific exonuclease RecJ [Akkermansia] | single-stranded-DNA-specific exonuclease RecJ [Verrucomicrobium spinosum] | single-stranded-DNA-specific exonuclease RecJ [Ru…
OG0000461	MAG TPA: hypothetical protein H9862_01110 [Candidatus Akkermansia intestinigallinarum] | MAG TPA: hypothetical protein H9976_07295 [Candidatus Akkermansia intestinavium] | hypothetical protein [Akkermansia muciniphila] | hypothetical protein [Verrucomicrobium spinosum] | hypothetical protein [Rubritalea marina] | MULTISPECIES: hypothetical protein [Akkermansia] | MULTISPECIES: hypothetical protei…
OG0000462	MAG TPA: DUF59 domain-containing protein [Candidatus Akkermansia intestinigallinarum] | MAG TPA: DUF59 domain-containing protein [Candidatus Akkermansia intestinavium] | MULTISPECIES: putative Fe-S cluster assembly protein SufT [Akkermansia] | putative Fe-S cluster assembly protein SufT [Verrucomicrobium spinosum] | putative Fe-S cluster assembly protein SufT [Rubritalea marina] | MULTISPECIES: p…
OG0000463	MAG TPA: type B 50S ribosomal protein L31 [Candidatus Akkermansia intestinigallinarum] | MAG TPA: type B 50S ribosomal protein L31 [Candidatus Akkermansia intestinavium] | MULTISPECIES: type B 50S ribosomal protein L31 [Akkermansia] | MULTISPECIES: 50S ribosomal protein L31 [Verrucomicrobium] | type B 50S ribosomal protein L31 [Rubritalea marina] | 50S ribosomal protein L31 [Terrimicrobium saccha…
OG0000464	MAG TPA: A/G-specific adenine glycosylase [Candidatus Akkermansia intestinigallinarum] | MAG TPA: hypothetical protein H9976_00690 [Candidatus Akkermansia intestinavium] | MULTISPECIES: A/G-specific adenine glycosylase [Akkermansia] | A/G-specific adenine glycosylase [Verrucomicrobium spinosum] | A/G-specific adenine glycosylase [Rubritalea marina] | A/G-specific adenine glycosylase [Akkermansia …
OG0000465	MAG TPA: transketolase [Candidatus Akkermansia intestinigallinarum] | MAG TPA: transketolase [Candidatus Akkermansia intestinavium] | transketolase [Akkermansia muciniphila] | transketolase [Verrucomicrobium spinosum] | transketolase [Rubritalea marina] | MULTISPECIES: transketolase [Akkermansia] | MULTISPECIES: transketolase [unclassified Akkermansia] | transketolase [Terrimicrobium sacchariphil…
OG0000466	MAG TPA: ribonuclease PH [Candidatus Akkermansia intestinigallinarum] | MAG TPA: ribonuclease PH [Candidatus Akkermansia intestinavium] | MULTISPECIES: ribonuclease PH [Akkermansia] | ribonuclease PH [Verrucomicrobium spinosum] | ribonuclease PH [Rubritalea marina] | ribonuclease PH [Akkermansia muciniphila] | ribonuclease PH [Terrimicrobium sacchariphilum] | ribonuclease PH [Candidatus Akkermans…
OG0000467	MAG TPA: tRNA (adenosine(37)-N6)-dimethylallyltransferase MiaA [Candidatus Akkermansia intestinigallinarum] | MAG TPA: tRNA (adenosine(37)-N6)-dimethylallyltransferase MiaA [Candidatus Akkermansia intestinavium] | tRNA (adenosine(37)-N6)-dimethylallyltransferase MiaA [Akkermansia muciniphila] | tRNA (adenosine(37)-N6)-dimethylallyltransferase MiaA [Verrucomicrobium spinosum] | tRNA (adenosine(37)…
OG0000468	MAG TPA: bifunctional diaminohydroxyphosphoribosylaminopyrimidine deaminase/5-amino-6-(5-phosphoribosylamino)uracil reductase RibD [Candidatus Akkermansia intestinigallinarum] | MAG TPA: bifunctional diaminohydroxyphosphoribosylaminopyrimidine deaminase/5-amino-6-(5-phosphoribosylamino)uracil reductase RibD [Candidatus Akkermansia intestinavium] | bifunctional diaminohydroxyphosphoribosylaminopyr…
OG0000469	MAG TPA: type IV pilus assembly protein PilM [Candidatus Akkermansia intestinigallinarum] | MAG TPA: type IV pilus assembly protein PilM [Candidatus Akkermansia intestinavium] | MULTISPECIES: Amuc_1101 family PilM-like pilus complex protein [Akkermansia] | Amuc_1101 family PilM-like pilus complex protein [Verrucomicrobium spinosum] | Amuc_1101 family PilM-like pilus complex protein [Rubritalea ma…
OG0000470	MAG TPA: prolipoprotein diacylglyceryl transferase [Candidatus Akkermansia intestinigallinarum] | MAG TPA: prolipoprotein diacylglyceryl transferase [Candidatus Akkermansia intestinavium] | prolipoprotein diacylglyceryl transferase [Akkermansia muciniphila] | prolipoprotein diacylglyceryl transferase [Verrucomicrobium spinosum] | prolipoprotein diacylglyceryl transferase [Rubritalea marina] | MUL…
OG0000471	MAG TPA: class II fructose-bisphosphate aldolase [Candidatus Akkermansia intestinigallinarum] | MAG TPA: class II fructose-bisphosphate aldolase [Candidatus Akkermansia intestinavium] | MULTISPECIES: class II fructose-bisphosphate aldolase [Akkermansia] | class II fructose-bisphosphate aldolase [Verrucomicrobium spinosum] | class II fructose-bisphosphate aldolase [Rubritalea marina] | MULTISPECIE…
OG0000472	MAG TPA: DNA polymerase III subunit beta [Candidatus Akkermansia intestinigallinarum] | MAG TPA: DNA polymerase III subunit beta [Candidatus Akkermansia intestinavium] | MULTISPECIES: DNA polymerase III subunit beta [Akkermansia] | DNA polymerase III subunit beta [Verrucomicrobium spinosum] | DNA polymerase III subunit beta [Rubritalea marina] | DNA polymerase III subunit beta [Terrimicrobium sac…
OG0000473	MAG TPA: shikimate kinase [Candidatus Akkermansia intestinigallinarum] | MAG TPA: shikimate kinase [Candidatus Akkermansia intestinavium] | shikimate kinase [Akkermansia muciniphila] | shikimate kinase [Verrucomicrobium spinosum] | shikimate kinase [Rubritalea marina] | MULTISPECIES: shikimate kinase [Akkermansia] | MULTISPECIES: shikimate kinase [unclassified Akkermansia] | shikimate kinase [Ter…
OG0000474	MAG TPA: outer membrane protein assembly factor BamA [Candidatus Akkermansia intestinigallinarum] | MAG TPA: outer membrane protein assembly factor BamA [Candidatus Akkermansia intestinavium] | outer membrane protein assembly factor BamA [Akkermansia muciniphila] | outer membrane protein assembly factor BamA [Verrucomicrobium spinosum] | outer membrane protein assembly factor BamA [Rubritalea mar…
OG0000477	MAG TPA: tRNA (cytidine(34)-2'-O)-methyltransferase [Candidatus Akkermansia intestinigallinarum] | MAG TPA: tRNA (cytidine(34)-2'-O)-methyltransferase [Candidatus Akkermansia intestinavium] | MULTISPECIES: tRNA (cytidine(34)-2'-O)-methyltransferase [Akkermansia] | tRNA (cytidine(34)-2'-O)-methyltransferase [Verrucomicrobium spinosum] | tRNA (cytidine(34)-2'-O)-methyltransferase [Rubritalea marina…
OG0000479	MAG TPA: 30S ribosomal protein S7 [Candidatus Akkermansia intestinigallinarum] | MAG TPA: 30S ribosomal protein S7 [Candidatus Akkermansia intestinavium] | MULTISPECIES: 30S ribosomal protein S7 [Bacteria] | MULTISPECIES: 30S ribosomal protein S7 [Verrucomicrobium] | 30S ribosomal protein S7 [Rubritalea marina] | MULTISPECIES: 30S ribosomal protein S7 [Akkermansia] | 30S ribosomal protein S7 [Ter…
OG0000480	MAG TPA: 30S ribosomal protein S10 [Candidatus Akkermansia intestinigallinarum] | MAG TPA: 30S ribosomal protein S10 [Candidatus Akkermansia intestinavium] | MULTISPECIES: 30S ribosomal protein S10 [Akkermansia] | MULTISPECIES: 30S ribosomal protein S10 [Verrucomicrobiaceae] | 30S ribosomal protein S10 [Rubritalea marina] | 30S ribosomal protein S10 [Terrimicrobium sacchariphilum] | 30S ribosomal…
OG0000481	MAG TPA: 50S ribosomal protein L3 [Candidatus Akkermansia intestinigallinarum] | MAG TPA: 50S ribosomal protein L3 [Candidatus Akkermansia intestinavium] | 50S ribosomal protein L3 [Akkermansia muciniphila] | 50S ribosomal protein L3 [Verrucomicrobium spinosum] | 50S ribosomal protein L3 [Rubritalea marina] | MULTISPECIES: 50S ribosomal protein L3 [Akkermansia] | 50S ribosomal protein L3 [Terrimi…
OG0000482	MAG TPA: 50S ribosomal protein L4 [Candidatus Akkermansia intestinigallinarum] | MAG TPA: 50S ribosomal protein L4 [Candidatus Akkermansia intestinavium] | MULTISPECIES: 50S ribosomal protein L4 [Akkermansia] | 50S ribosomal protein L4 [Verrucomicrobium spinosum] | 50S ribosomal protein L4 [Rubritalea marina] | 50S ribosomal protein L4 [Akkermansia muciniphila] | 50S ribosomal protein L4 [Terrimi…
OG0000483	MAG TPA: 50S ribosomal protein L23 [Candidatus Akkermansia intestinigallinarum] | MAG TPA: 50S ribosomal protein L23 [Candidatus Akkermansia intestinavium] | MULTISPECIES: 50S ribosomal protein L23 [Akkermansia] | MULTISPECIES: 50S ribosomal protein L23 [Verrucomicrobium] | 50S ribosomal protein L23 [Rubritalea marina] | 50S ribosomal protein L23 [Terrimicrobium sacchariphilum] | 50S ribosomal pr…
OG0000484	MAG TPA: hypothetical protein H9862_01915, partial [Candidatus Akkermansia intestinigallinarum] | MAG TPA: RluA family pseudouridine synthase [Candidatus Akkermansia intestinavium] | MULTISPECIES: RluA family pseudouridine synthase [Akkermansia] | RluA family pseudouridine synthase [Verrucomicrobium spinosum] | RNA pseudouridine synthase [Rubritalea marina] | MULTISPECIES: RNA pseudouridine synth…
OG0000485	MAG TPA: DNA replication and repair protein RecF [Candidatus Akkermansia intestinigallinarum] | MAG TPA: DNA replication and repair protein RecF [Candidatus Akkermansia intestinavium] | MULTISPECIES: DNA replication and repair protein RecF [Akkermansia] | DNA replication and repair protein RecF [Verrucomicrobium spinosum] | DNA replication and repair protein RecF [Rubritalea marina] | DNA replica…
OG0000486	MAG TPA: (d)CMP kinase [Candidatus Akkermansia intestinigallinarum] | MAG TPA: (d)CMP kinase [Candidatus Akkermansia intestinavium] | (d)CMP kinase [Akkermansia muciniphila] | (d)CMP kinase [Verrucomicrobium spinosum] | (d)CMP kinase [Rubritalea marina] | MULTISPECIES: (d)CMP kinase [Akkermansia] | (d)CMP kinase [Terrimicrobium sacchariphilum] | cytidylate kinase [Akkermansia muciniphila] | (d)CM…
OG0000487	MAG TPA: M23 family metallopeptidase [Candidatus Akkermansia intestinigallinarum] | MAG TPA: M23 family metallopeptidase [Candidatus Akkermansia intestinavium] | MULTISPECIES: M23 family metallopeptidase [Akkermansia] | M23 family metallopeptidase [Verrucomicrobium spinosum] | M23 family metallopeptidase [Rubritalea marina] | M23 family metallopeptidase [Akkermansia muciniphila] | MULTISPECIES: M…
OG0000489	MAG TPA: trigger factor [Candidatus Akkermansia intestinigallinarum] | MAG TPA: trigger factor [Candidatus Akkermansia intestinavium] | trigger factor [Akkermansia muciniphila] | trigger factor [Verrucomicrobium spinosum] | trigger factor [Rubritalea marina] | MULTISPECIES: trigger factor [Akkermansia] | MULTISPECIES: trigger factor [unclassified Akkermansia] | trigger factor [Terrimicrobium sacc…
OG0000490	MAG TPA: UDP-N-acetylmuramoyl-tripeptide--D-alanyl-D-alanine ligase [Candidatus Akkermansia intestinigallinarum] | MAG TPA: UDP-N-acetylmuramoyl-tripeptide--D-alanyl-D-alanine ligase [Candidatus Akkermansia intestinavium] | UDP-N-acetylmuramoyl-tripeptide--D-alanyl-D-alanine ligase [Akkermansia muciniphila] | UDP-N-acetylmuramoyl-tripeptide--D-alanyl-D-alanine ligase [Verrucomicrobium spinosum] |…
OG0000491	MAG TPA: UDP-N-acetylmuramoyl-L-alanyl-D-glutamate--2,6-diaminopimelate ligase [Candidatus Akkermansia intestinigallinarum] | MAG TPA: UDP-N-acetylmuramoyl-L-alanyl-D-glutamate--2,6-diaminopimelate ligase [Candidatus Akkermansia intestinavium] | UDP-N-acetylmuramoyl-L-alanyl-D-glutamate--2,6-diaminopimelate ligase [Akkermansia muciniphila] | UDP-N-acetylmuramoyl-L-alanyl-D-glutamate--2,6-diaminop…
OG0000492	MAG TPA: 50S ribosomal protein L27 [Candidatus Akkermansia intestinigallinarum] | MAG TPA: 50S ribosomal protein L27 [Candidatus Akkermansia intestinavium] | MULTISPECIES: 50S ribosomal protein L27 [Akkermansia] | 50S ribosomal protein L27 [Verrucomicrobium spinosum] | 50S ribosomal protein L27 [Rubritalea marina] | 50S ribosomal protein L27 [Terrimicrobium sacchariphilum] | 50S ribosomal protein…
OG0000493	MAG TPA: 50S ribosomal protein L21 [Candidatus Akkermansia intestinigallinarum] | MAG TPA: 50S ribosomal protein L21 [Candidatus Akkermansia intestinavium] | MULTISPECIES: 50S ribosomal protein L21 [Akkermansia] | 50S ribosomal protein L21 [Verrucomicrobium spinosum] | 50S ribosomal protein L21 [Rubritalea marina] | MULTISPECIES: 50S ribosomal protein L21 [unclassified Akkermansia] | 50S ribosoma…
OG0000494	MAG TPA: tRNA (adenosine(37)-N6)-threonylcarbamoyltransferase complex ATPase subunit type 1 TsaE [Candidatus Akkermansia intestinigallinarum] | MAG TPA: tRNA (adenosine(37)-N6)-threonylcarbamoyltransferase complex ATPase subunit type 1 TsaE [Candidatus Akkermansia intestinavium] | MULTISPECIES: tRNA (adenosine(37)-N6)-threonylcarbamoyltransferase complex ATPase subunit type 1 TsaE [Akkermansia] |…
OG0000495	MAG TPA: tRNA uridine-5-carboxymethylaminomethyl(34) synthesis GTPase MnmE [Candidatus Akkermansia intestinigallinarum] | MAG TPA: tRNA uridine-5-carboxymethylaminomethyl(34) synthesis GTPase MnmE [Candidatus Akkermansia intestinavium] | tRNA uridine-5-carboxymethylaminomethyl(34) synthesis GTPase MnmE [Akkermansia muciniphila] | tRNA uridine-5-carboxymethylaminomethyl(34) synthesis GTPase MnmE […
OG0000496	MAG TPA: 50S ribosomal protein L7/L12 [Candidatus Akkermansia intestinigallinarum] | MAG TPA: 50S ribosomal protein L7/L12 [Candidatus Akkermansia intestinavium] | MULTISPECIES: 50S ribosomal protein L7/L12 [Akkermansia] | 50S ribosomal protein L7/L12 [Verrucomicrobium spinosum] | 50S ribosomal protein L7/L12 [Rubritalea marina] | 50S ribosomal protein L7/L12 [Terrimicrobium sacchariphilum] | 50S…
OG0000497	MAG TPA: 50S ribosomal protein L10 [Candidatus Akkermansia intestinigallinarum] | MAG TPA: 50S ribosomal protein L10 [Candidatus Akkermansia intestinavium] | MULTISPECIES: 50S ribosomal protein L10 [Akkermansia] | 50S ribosomal protein L10 [Verrucomicrobium spinosum] | 50S ribosomal protein L10 [Rubritalea marina] | 50S ribosomal protein L10 [Akkermansia muciniphila] | 50S ribosomal protein L10 […
OG0000498	MAG TPA: 50S ribosomal protein L1 [Candidatus Akkermansia intestinigallinarum] | MAG TPA: 50S ribosomal protein L1 [Candidatus Akkermansia intestinavium] | MULTISPECIES: 50S ribosomal protein L1 [Akkermansia] | 50S ribosomal protein L1 [Verrucomicrobium spinosum] | 50S ribosomal protein L1 [Rubritalea marina] | 50S ribosomal protein L1 [Terrimicrobium sacchariphilum] | 50S ribosomal protein L1 [A…
OG0000499	MAG TPA: transcription termination/antitermination protein NusG [Candidatus Akkermansia intestinigallinarum] | MAG TPA: KOW motif-containing protein [Candidatus Akkermansia intestinavium] | MULTISPECIES: transcription termination/antitermination protein NusG [Akkermansia] | transcription termination/antitermination protein NusG [Verrucomicrobium spinosum] | transcription termination/antiterminati…
OG0000500	MAG TPA: preprotein translocase subunit SecE [Candidatus Akkermansia intestinigallinarum] | MAG TPA: preprotein translocase subunit SecE [Candidatus Akkermansia intestinavium] | MULTISPECIES: preprotein translocase subunit SecE [Akkermansia] | MULTISPECIES: preprotein translocase subunit SecE [Verrucomicrobium] | preprotein translocase subunit SecE [Rubritalea marina] | preprotein translocase sub…
OG0000501	MAG TPA: elongation factor Tu, partial [Candidatus Akkermansia intestinigallinarum] | MAG TPA: elongation factor Tu, partial [Candidatus Akkermansia intestinavium] | MULTISPECIES: elongation factor Tu [Akkermansia] | elongation factor Tu [Verrucomicrobium spinosum] | elongation factor Tu [Rubritalea marina] | elongation factor Tu [Terrimicrobium sacchariphilum] | elongation factor Tu [Akkermansia…
OG0000502	MAG TPA: hydroxymethylbilane synthase [Candidatus Akkermansia intestinigallinarum] | MAG TPA: hydroxymethylbilane synthase [Candidatus Akkermansia intestinavium] | MULTISPECIES: hydroxymethylbilane synthase [Akkermansia] | hydroxymethylbilane synthase [Verrucomicrobium spinosum] | hydroxymethylbilane synthase [Rubritalea marina] | hydroxymethylbilane synthase, partial [Akkermansia sp. CAG:344] | …
OG0000503	MAG TPA: twin-arginine translocase subunit TatC [Candidatus Akkermansia intestinigallinarum] | MAG TPA: twin-arginine translocase subunit TatC [Candidatus Akkermansia intestinavium] | MULTISPECIES: twin-arginine translocase subunit TatC [Akkermansia] | twin-arginine translocase subunit TatC [Verrucomicrobium spinosum] | twin-arginine translocase subunit TatC [Rubritalea marina] | twin-arginine tr…
OG0000504	MAG TPA: ribosome silencing factor [Candidatus Akkermansia intestinigallinarum] | MAG TPA: ribosome silencing factor [Candidatus Akkermansia intestinavium] | MULTISPECIES: ribosome silencing factor [Akkermansia] | ribosome silencing factor [Verrucomicrobium spinosum] | ribosome silencing factor [Rubritalea marina] | ribosome silencing factor [Akkermansia muciniphila] | MULTISPECIES: ribosome sile…
OG0000505	MAG TPA: 30S ribosome-binding factor RbfA [Candidatus Akkermansia intestinigallinarum] | MAG TPA: 30S ribosome-binding factor RbfA [Candidatus Akkermansia intestinavium] | MULTISPECIES: 30S ribosome-binding factor RbfA [Akkermansia] | 30S ribosome-binding factor RbfA [Verrucomicrobium spinosum] | 30S ribosome-binding factor RbfA [Rubritalea marina] | ribosome-binding factor A, partial [Akkermansi…
OG0000506	MAG TPA: translation initiation factor IF-2 [Candidatus Akkermansia intestinigallinarum] | MAG TPA: translation initiation factor IF-2 [Candidatus Akkermansia intestinavium] | translation initiation factor IF-2 [Akkermansia muciniphila] | translation initiation factor IF-2 [Verrucomicrobium spinosum] | translation initiation factor IF-2 [Rubritalea marina] | MULTISPECIES: translation initiation f…
OG0000507	MAG TPA: transcription termination factor NusA [Candidatus Akkermansia intestinigallinarum] | MAG TPA: transcription termination factor NusA [Candidatus Akkermansia intestinavium] | MULTISPECIES: transcription termination factor NusA [Akkermansia] | transcription termination factor NusA [Verrucomicrobium spinosum] | transcription termination factor NusA [Rubritalea marina] | transcription termina…
OG0000508	MAG TPA: hypothetical protein H9862_02380 [Candidatus Akkermansia intestinigallinarum] | MAG TPA: hypothetical protein H9976_08670 [Candidatus Akkermansia intestinavium] | alpha-amylase family glycosyl hydrolase [Akkermansia muciniphila] | maltotransferase domain-containing protein [Verrucomicrobium spinosum] | alpha-amylase family glycosyl hydrolase [Rubritalea marina] | MULTISPECIES: alpha-amyl…
OG0000509	MAG TPA: 50S ribosomal protein L20 [Candidatus Akkermansia intestinigallinarum] | MAG TPA: 50S ribosomal protein L20 [Candidatus Akkermansia intestinavium] | MULTISPECIES: 50S ribosomal protein L20 [Akkermansia] | MULTISPECIES: 50S ribosomal protein L20 [Verrucomicrobium] | 50S ribosomal protein L20 [Rubritalea marina] | 50S ribosomal protein L20 [Terrimicrobium sacchariphilum] | 50S ribosomal pr…
OG0000510	MAG TPA: 50S ribosomal protein L35 [Candidatus Akkermansia intestinigallinarum] | MAG TPA: 50S ribosomal protein L35 [Candidatus Akkermansia intestinavium] | MULTISPECIES: 50S ribosomal protein L35 [Akkermansia] | MULTISPECIES: 50S ribosomal protein L35 [Verrucomicrobium] | 50S ribosomal protein L35 [Rubritalea marina] | 50S ribosomal protein L35 [Terrimicrobium sacchariphilum] | 50S ribosomal pr…
OG0000511	MAG TPA: arsenate reductase family protein [Candidatus Akkermansia intestinigallinarum] | MAG TPA: arsenate reductase family protein [Candidatus Akkermansia intestinavium] | MULTISPECIES: arsenate reductase family protein [Akkermansia] | arsenate reductase family protein [Verrucomicrobium spinosum] | Spx/MgsR family RNA polymerase-binding regulatory protein [Rubritalea marina] | arsenate reductas…
OG0000512	MAG TPA: ATP-dependent helicase HrpB [Candidatus Akkermansia intestinigallinarum] | MAG TPA: ATP-dependent helicase HrpB [Candidatus Akkermansia intestinavium] | ATP-dependent helicase HrpB [Akkermansia muciniphila] | ATP-dependent helicase HrpB [Verrucomicrobium spinosum] | ATP-dependent helicase HrpB [Rubritalea marina] | MULTISPECIES: ATP-dependent helicase HrpB [Akkermansia] | MULTISPECIES: A…
OG0000513	MAG TPA: gamma carbonic anhydrase family protein [Candidatus Akkermansia intestinigallinarum] | MAG TPA: gamma carbonic anhydrase family protein [Candidatus Akkermansia intestinavium] | gamma carbonic anhydrase family protein [Akkermansia muciniphila] | gamma carbonic anhydrase family protein [Verrucomicrobium spinosum] | gamma carbonic anhydrase family protein [Rubritalea marina] | MULTISPECIES:…
OG0000514	MAG TPA: cell wall metabolism sensor histidine kinase WalK [Candidatus Akkermansia intestinigallinarum] | MAG TPA: cell wall metabolism sensor histidine kinase WalK [Candidatus Akkermansia intestinavium] | ATP-binding protein [Akkermansia muciniphila] | ATP-binding protein [Verrucomicrobium spinosum] | ATP-binding protein [Rubritalea marina] | MULTISPECIES: ATP-binding protein [Akkermansia] | MUL…
OG0000515	MAG TPA: acetylornithine transaminase [Candidatus Akkermansia intestinigallinarum] | MAG TPA: acetylornithine transaminase [Candidatus Akkermansia intestinavium] | acetylornithine transaminase [Akkermansia muciniphila] | aminotransferase class III-fold pyridoxal phosphate-dependent enzyme [Verrucomicrobium spinosum] | acetylornithine/succinylornithine family transaminase [Rubritalea marina] | MUL…
OG0000516	MAG TPA: murein biosynthesis integral membrane protein MurJ [Candidatus Akkermansia intestinigallinarum] | MAG TPA: murein biosynthesis integral membrane protein MurJ [Candidatus Akkermansia intestinavium] | murein biosynthesis integral membrane protein MurJ [Akkermansia muciniphila] | murein biosynthesis integral membrane protein MurJ [Verrucomicrobium spinosum] | murein biosynthesis integral me…
OG0000517	MAG TPA: homoserine dehydrogenase [Candidatus Akkermansia intestinigallinarum] | MAG TPA: homoserine dehydrogenase [Candidatus Akkermansia intestinavium] | MULTISPECIES: homoserine dehydrogenase [Akkermansia] | homoserine dehydrogenase [Verrucomicrobium spinosum] | homoserine dehydrogenase [Rubritalea marina] | homoserine dehydrogenase [Akkermansia muciniphila] | MULTISPECIES: homoserine dehydrog…
OG0000519	MAG TPA: tyrosine recombinase [Candidatus Akkermansia intestinigallinarum] | MAG TPA: tyrosine recombinase [Candidatus Akkermansia intestinavium] | tyrosine recombinase [Akkermansia muciniphila] | site-specific tyrosine recombinase [Verrucomicrobium spinosum] | tyrosine recombinase [Rubritalea marina] | MULTISPECIES: tyrosine recombinase [Akkermansia] | MULTISPECIES: tyrosine recombinase [unclass…
OG0000520	MAG TPA: trypsin-like peptidase domain-containing protein [Candidatus Akkermansia intestinigallinarum] | MAG TPA: trypsin-like peptidase domain-containing protein [Candidatus Akkermansia intestinavium] | MULTISPECIES: trypsin-like peptidase domain-containing protein [Akkermansia] | trypsin-like peptidase domain-containing protein [Verrucomicrobium spinosum] | trypsin-like peptidase domain-contain…
OG0000521	MAG TPA: SsrA-binding protein SmpB [Candidatus Akkermansia intestinigallinarum] | MAG TPA: SsrA-binding protein SmpB [Candidatus Akkermansia intestinavium] | MULTISPECIES: SsrA-binding protein SmpB [Akkermansia] | SsrA-binding protein SmpB [Verrucomicrobium spinosum] | SsrA-binding protein SmpB [Rubritalea marina] | SsrA-binding protein SmpB [Terrimicrobium sacchariphilum] | SsrA-binding protein …
OG0000522	MAG TPA: UDP-N-acetylmuramate:L-alanyl-gamma-D-glutamyl-meso-diaminopimelate ligase [Candidatus Akkermansia intestinigallinarum] | MAG TPA: UDP-N-acetylmuramate:L-alanyl-gamma-D-glutamyl-meso-diaminopimelate ligase [Candidatus Akkermansia intestinavium] | MULTISPECIES: UDP-N-acetylmuramate:L-alanyl-gamma-D-glutamyl-meso-diaminopimelate ligase [Akkermansia] | UDP-N-acetylmuramate:L-alanyl-gamma-D-…
OG0000523	MAG TPA: DNA repair protein RecN [Candidatus Akkermansia intestinigallinarum] | MAG TPA: DNA repair protein RecN [Candidatus Akkermansia intestinavium] | DNA repair protein RecN [Akkermansia muciniphila] | DNA repair protein RecN [Verrucomicrobium spinosum] | DNA repair protein RecN [Rubritalea marina] | MULTISPECIES: DNA repair protein RecN [Akkermansia] | MULTISPECIES: DNA repair protein RecN […
OG0000524	MAG TPA: diaminopimelate decarboxylase [Candidatus Akkermansia intestinigallinarum] | MAG TPA: diaminopimelate decarboxylase [Candidatus Akkermansia intestinavium] | MULTISPECIES: diaminopimelate decarboxylase [Akkermansia] | diaminopimelate decarboxylase [Verrucomicrobium spinosum] | diaminopimelate decarboxylase [Rubritalea marina] | diaminopimelate decarboxylase [Akkermansia muciniphila] | MUL…
OG0000526	MAG TPA: 30S ribosomal protein S14 [Candidatus Akkermansia intestinigallinarum] | MAG TPA: 30S ribosomal protein S14 [Candidatus Akkermansia intestinavium] | MULTISPECIES: 30S ribosomal protein S14 [Akkermansia] | MULTISPECIES: 30S ribosomal protein S14 [Verrucomicrobium] | 30S ribosomal protein S14 [Rubritalea marina] | 30S ribosomal protein S14 [Terrimicrobium sacchariphilum] | 30S ribosomal pr…
OG0000527	MAG TPA: zinc ribbon domain-containing protein [Candidatus Akkermansia intestinigallinarum] | MAG TPA: zinc ribbon domain-containing protein [Candidatus Akkermansia intestinavium] | MULTISPECIES: FmdB family transcriptional regulator [Akkermansia] | FmdB family zinc ribbon protein [Verrucomicrobium spinosum] | zinc ribbon domain-containing protein [Rubritalea marina] | MULTISPECIES: regulatory pr…
OG0000528	MAG TPA: SufS family cysteine desulfurase [Candidatus Akkermansia intestinigallinarum] | MAG TPA: cysteine desulfurase [Candidatus Akkermansia intestinavium] | MULTISPECIES: cysteine desulfurase [Akkermansia] | cysteine desulfurase [Verrucomicrobium spinosum] | cysteine desulfurase [Rubritalea marina] | cysteine desulfurase [Akkermansia muciniphila] | aminotransferase class V-fold PLP-dependent e…
OG0000529	MAG TPA: hypothetical protein H9862_02825 [Candidatus Akkermansia intestinigallinarum] | MAG TPA: hypothetical protein H9976_05300 [Candidatus Akkermansia intestinavium] | MULTISPECIES: hypothetical protein [Akkermansia] | hypothetical protein [Verrucomicrobium spinosum] | hypothetical protein [Rubritalea marina] | hypothetical protein [Terrimicrobium sacchariphilum] | hypothetical protein [Akker…
OG0000530	MAG TPA: phosphoribosylformylglycinamidine synthase subunit PurL [Candidatus Akkermansia intestinigallinarum] | MAG TPA: phosphoribosylformylglycinamidine synthase subunit PurL [Candidatus Akkermansia intestinavium] | MULTISPECIES: phosphoribosylformylglycinamidine synthase subunit PurL [Akkermansia] | phosphoribosylformylglycinamidine synthase subunit PurL [Verrucomicrobium spinosum] | phosphori…
OG0000531	MAG TPA: 30S ribosomal protein S15 [Candidatus Akkermansia intestinigallinarum] | MAG TPA: 30S ribosomal protein S15 [Candidatus Akkermansia intestinavium] | 30S ribosomal protein S15 [Akkermansia muciniphila] | MULTISPECIES: 30S ribosomal protein S15 [Verrucomicrobium] | 30S ribosomal protein S15 [Rubritalea marina] | MULTISPECIES: 30S ribosomal protein S15 [Akkermansia] | 30S ribosomal protein …
OG0000532	MAG TPA: AI-2E family transporter [Candidatus Akkermansia intestinigallinarum] | MAG TPA: AI-2E family transporter [Candidatus Akkermansia intestinavium] | AI-2E family transporter [Akkermansia muciniphila] | AI-2E family transporter [Verrucomicrobium spinosum] | AI-2E family transporter [Rubritalea marina] | MULTISPECIES: AI-2E family transporter [Akkermansia] | MULTISPECIES: AI-2E family transp…
OG0000533	MAG TPA: pyridoxamine 5'-phosphate oxidase [Candidatus Akkermansia intestinigallinarum] | MAG TPA: pyridoxamine 5'-phosphate oxidase [Candidatus Akkermansia intestinavium] | MULTISPECIES: pyridoxamine 5'-phosphate oxidase [Akkermansia] | pyridoxamine 5'-phosphate oxidase [Verrucomicrobium spinosum] | pyridoxamine 5'-phosphate oxidase [Rubritalea marina] | MULTISPECIES: pyridoxamine 5'-phosphate o…
OG0000534	MAG TPA: DNA mismatch repair protein MutS [Candidatus Akkermansia intestinigallinarum] | MAG TPA: DNA mismatch repair protein MutS [Candidatus Akkermansia intestinavium] | MULTISPECIES: DNA mismatch repair protein MutS [Akkermansia] | DNA mismatch repair protein MutS [Verrucomicrobium spinosum] | DNA mismatch repair protein MutS [Rubritalea marina] | DNA mismatch repair protein MutS [Akkermansia …
OG0000535	MAG TPA: 23S rRNA (pseudouridine(1915)-N(3))-methyltransferase RlmH [Candidatus Akkermansia intestinigallinarum] | MAG TPA: 23S rRNA (pseudouridine(1915)-N(3))-methyltransferase RlmH [Candidatus Akkermansia intestinavium] | MULTISPECIES: 23S rRNA (pseudouridine(1915)-N(3))-methyltransferase RlmH [Akkermansia] | 23S rRNA (pseudouridine(1915)-N(3))-methyltransferase RlmH [Verrucomicrobium spinosum]…
OG0000536	MAG TPA: 3-isopropylmalate dehydratase small subunit [Candidatus Akkermansia intestinigallinarum] | MAG TPA: 3-isopropylmalate dehydratase small subunit [Candidatus Akkermansia intestinavium] | MULTISPECIES: 3-isopropylmalate dehydratase small subunit [Akkermansia] | 3-isopropylmalate dehydratase small subunit [Verrucomicrobium spinosum] | 3-isopropylmalate dehydratase small subunit [Rubritalea m…
OG0000537	MAG TPA: hypothetical protein H9862_02945 [Candidatus Akkermansia intestinigallinarum] | MAG TPA: hypothetical protein H9976_02725 [Candidatus Akkermansia intestinavium] | MULTISPECIES: DUF5069 domain-containing protein [Akkermansia] | hypothetical protein [Verrucomicrobium spinosum] | hypothetical protein [Rubritalea marina] | DUF5069 domain-containing protein [Terrimicrobium sacchariphilum] | h…
OG0000539	MAG TPA: tRNA pseudouridine(38-40) synthase TruA [Candidatus Akkermansia intestinigallinarum] | MAG TPA: tRNA pseudouridine(38-40) synthase TruA [Candidatus Akkermansia intestinavium] | tRNA pseudouridine(38-40) synthase TruA [Akkermansia muciniphila] | tRNA pseudouridine(38-40) synthase TruA [Verrucomicrobium spinosum] | tRNA pseudouridine(38-40) synthase TruA [Rubritalea marina] | MULTISPECIES:…
OG0000540	MAG TPA: YicC family protein [Candidatus Akkermansia intestinigallinarum] | MAG TPA: YicC family protein [Candidatus Akkermansia intestinavium] | YicC/YloC family endoribonuclease [Akkermansia muciniphila] | YicC/YloC family endoribonuclease [Verrucomicrobium spinosum] | YicC/YloC family endoribonuclease [Rubritalea marina] | MULTISPECIES: YicC/YloC family endoribonuclease [Akkermansia] | MULTISP…
OG0000541	MAG TPA: hypothetical protein H9862_03045 [Candidatus Akkermansia intestinigallinarum] | MAG TPA: hypothetical protein H9976_05345 [Candidatus Akkermansia intestinavium] | MULTISPECIES: DNA polymerase III subunit delta' [Akkermansia] | DNA polymerase III subunit delta' [Verrucomicrobium spinosum] | hypothetical protein [Rubritalea marina] | MULTISPECIES: DNA polymerase III, delta' subunit [Akkerm…
OG0000543	MAG TPA: KpsF/GutQ family sugar-phosphate isomerase [Candidatus Akkermansia intestinigallinarum] | MAG TPA: KpsF/GutQ family sugar-phosphate isomerase [Candidatus Akkermansia intestinavium] | MULTISPECIES: KpsF/GutQ family sugar-phosphate isomerase [Akkermansia] | KpsF/GutQ family sugar-phosphate isomerase [Verrucomicrobium spinosum] | KpsF/GutQ family sugar-phosphate isomerase [Rubritalea marina…
OG0000544	MAG TPA: TraR/DksA C4-type zinc finger protein, partial [Candidatus Akkermansia intestinigallinarum] | MAG TPA: TraR/DksA family transcriptional regulator [Candidatus Akkermansia intestinavium] | MULTISPECIES: TraR/DksA family transcriptional regulator [Akkermansia] | TraR/DksA C4-type zinc finger protein [Verrucomicrobium spinosum] | TraR/DksA C4-type zinc finger protein [Rubritalea marina] | MU…
OG0000545	MAG TPA: 50S ribosomal protein L33 [Candidatus Akkermansia intestinigallinarum] | MAG TPA: 50S ribosomal protein L33 [Candidatus Akkermansia intestinavium] | MULTISPECIES: 50S ribosomal protein L33 [Akkermansia] | MULTISPECIES: 50S ribosomal protein L33 [Verrucomicrobium] | 50S ribosomal protein L33 [Rubritalea marina] | 50S ribosomal protein L33 [Terrimicrobium sacchariphilum] | 50S ribosomal pr…
OG0000546	MAG TPA: 30S ribosomal protein S18 [Candidatus Akkermansia intestinigallinarum] | MAG TPA: 30S ribosomal protein S18 [Candidatus Akkermansia intestinavium] | MULTISPECIES: 30S ribosomal protein S18 [Akkermansia] | MULTISPECIES: 30S ribosomal protein S18 [Verrucomicrobium] | 30S ribosomal protein S18 [Rubritalea marina] | 30S ribosomal protein S18 [Terrimicrobium sacchariphilum] | 30S ribosomal pr…
OG0000548	MAG TPA: 50S ribosomal protein L14 [Candidatus Akkermansia intestinigallinarum] | MAG TPA: 50S ribosomal protein L14 [Candidatus Akkermansia intestinavium] | MULTISPECIES: 50S ribosomal protein L14 [Akkermansia] | MULTISPECIES: 50S ribosomal protein L14 [Verrucomicrobium] | 50S ribosomal protein L14 [Rubritalea marina] | 50S ribosomal protein L14 [Terrimicrobium sacchariphilum] | 50S ribosomal pr…
OG0000549	MAG TPA: 30S ribosomal protein S17 [Candidatus Akkermansia intestinigallinarum] | MAG TPA: 30S ribosomal protein S17 [Candidatus Akkermansia intestinavium] | MULTISPECIES: 30S ribosomal protein S17 [Akkermansia] | MULTISPECIES: 30S ribosomal protein S17 [Verrucomicrobium] | 30S ribosomal protein S17 [Rubritalea marina] | 30S ribosomal protein S17 [Terrimicrobium sacchariphilum] | 30S ribosomal pr…
OG0000550	MAG TPA: 50S ribosomal protein L16 [Candidatus Akkermansia intestinigallinarum] | MAG TPA: 50S ribosomal protein L16 [Candidatus Akkermansia intestinavium] | MULTISPECIES: 50S ribosomal protein L16 [Akkermansia] | MULTISPECIES: 50S ribosomal protein L16 [Verrucomicrobium] | 50S ribosomal protein L16 [Rubritalea marina] | 50S ribosomal protein L16 [Terrimicrobium sacchariphilum] | 50S ribosomal pr…
OG0000551	MAG TPA: 30S ribosomal protein S3 [Candidatus Akkermansia intestinigallinarum] | MAG TPA: 30S ribosomal protein S3 [Candidatus Akkermansia intestinavium] | MULTISPECIES: 30S ribosomal protein S3 [Akkermansia] | 30S ribosomal protein S3 [Verrucomicrobium spinosum] | 30S ribosomal protein S3 [Rubritalea marina] | 30S ribosomal protein S3 [Terrimicrobium sacchariphilum] | 30S ribosomal protein S3 [A…
OG0000552	MAG TPA: 50S ribosomal protein L22 [Candidatus Akkermansia intestinigallinarum] | MAG TPA: 50S ribosomal protein L22 [Candidatus Akkermansia intestinavium] | MULTISPECIES: 50S ribosomal protein L22 [Akkermansia] | MULTISPECIES: 50S ribosomal protein L22 [Verrucomicrobium] | 50S ribosomal protein L22 [Rubritalea marina] | 50S ribosomal protein L22 [Akkermansia muciniphila] | MULTISPECIES: 50S ribo…
OG0000553	MAG TPA: hypothetical protein H9862_03250 [Candidatus Akkermansia intestinigallinarum] | MAG TPA: hypothetical protein H9976_06820 [Candidatus Akkermansia intestinavium] | MULTISPECIES: hypothetical protein [Akkermansia] | hypothetical protein [Verrucomicrobium spinosum] | hypothetical protein [Rubritalea marina] | MULTISPECIES: hypothetical protein [unclassified Akkermansia] | hypothetical prote…
OG0000554	MAG TPA: 30S ribosomal protein S19 [Candidatus Akkermansia intestinigallinarum] | MAG TPA: 30S ribosomal protein S19 [Candidatus Akkermansia intestinavium] | MULTISPECIES: 30S ribosomal protein S19 [Akkermansia] | MULTISPECIES: 30S ribosomal protein S19 [Verrucomicrobium] | 30S ribosomal protein S19 [Rubritalea marina] | 30S ribosomal protein S19 [Terrimicrobium sacchariphilum] | 30S ribosomal pr…
OG0000555	MAG TPA: TIGR00730 family Rossman fold protein [Candidatus Akkermansia intestinigallinarum] | MAG TPA: TIGR00730 family Rossman fold protein [Candidatus Akkermansia intestinavium] | MULTISPECIES: TIGR00730 family Rossman fold protein [Akkermansia] | TIGR00730 family Rossman fold protein [Verrucomicrobium spinosum] | TIGR00730 family Rossman fold protein [Rubritalea marina] | MULTISPECIES: TIGR007…
OG0000556	MAG TPA: DNA repair protein RecO [Candidatus Akkermansia intestinigallinarum] | MAG TPA: DNA repair protein RecO [Candidatus Akkermansia intestinavium] | MULTISPECIES: recombination protein O N-terminal domain-containing protein [Akkermansia] | DNA repair protein RecO [Verrucomicrobium spinosum] | DNA repair protein RecO [Rubritalea marina] | recombination protein O N-terminal domain-containing p…
OG0000557	MAG TPA: 1-deoxy-D-xylulose-5-phosphate synthase [Candidatus Akkermansia intestinigallinarum] | MAG TPA: 1-deoxy-D-xylulose-5-phosphate synthase [Candidatus Akkermansia intestinavium] | 1-deoxy-D-xylulose-5-phosphate synthase [Akkermansia muciniphila] | 1-deoxy-D-xylulose-5-phosphate synthase [Verrucomicrobium spinosum] | 1-deoxy-D-xylulose-5-phosphate synthase [Rubritalea marina] | MULTISPECIES:…
OG0000558	MAG TPA: exodeoxyribonuclease VII small subunit [Candidatus Akkermansia intestinigallinarum] | MAG TPA: exodeoxyribonuclease VII small subunit [Candidatus Akkermansia intestinavium] | MULTISPECIES: exodeoxyribonuclease VII small subunit [Akkermansia] | exodeoxyribonuclease VII small subunit [Verrucomicrobium spinosum] | exodeoxyribonuclease VII small subunit [Rubritalea marina] | exodeoxyribonucl…
OG0000559	MAG TPA: hypothetical protein H9862_03325 [Candidatus Akkermansia intestinigallinarum] | MAG TPA: hypothetical protein H9976_02255 [Candidatus Akkermansia intestinavium] | hypothetical protein [Akkermansia muciniphila] | hypothetical protein [Verrucomicrobium spinosum] | hypothetical protein [Rubritalea marina] | MULTISPECIES: hypothetical protein [Akkermansia] | MULTISPECIES: glycosyltransferase…
OG0000560	MAG TPA: N-acetyl-gamma-glutamyl-phosphate reductase [Candidatus Akkermansia intestinigallinarum] | MAG TPA: N-acetyl-gamma-glutamyl-phosphate reductase [Candidatus Akkermansia intestinavium] | N-acetyl-gamma-glutamyl-phosphate reductase [Akkermansia muciniphila] | N-acetyl-gamma-glutamyl-phosphate reductase [Verrucomicrobium spinosum] | N-acetyl-gamma-glutamyl-phosphate reductase [Rubritalea mar…
OG0000561	MAG TPA: ATP-dependent Clp protease ATP-binding subunit, partial [Candidatus Akkermansia intestinigallinarum] | MAG TPA: AAA family ATPase [Candidatus Akkermansia intestinavium] | MULTISPECIES: ATP-dependent Clp protease ATP-binding subunit [Akkermansia] | ATP-dependent Clp protease ATP-binding subunit [Verrucomicrobium spinosum] | ATP-dependent Clp protease ATP-binding subunit [Rubritalea marina…
OG0000562	MAG TPA: hypothetical protein H9862_03375 [Candidatus Akkermansia intestinigallinarum] | MAG TPA: hypothetical protein H9976_03525 [Candidatus Akkermansia intestinavium] | MULTISPECIES: protein arginine kinase [Akkermansia] | protein arginine kinase [Verrucomicrobium spinosum] | protein arginine kinase [Rubritalea marina] | MULTISPECIES: protein arginine kinase [unclassified Akkermansia] | protei…
OG0000563	MAG TPA: UvrB/UvrC motif-containing protein [Candidatus Akkermansia intestinigallinarum] | MAG TPA: UvrB/UvrC motif-containing protein [Candidatus Akkermansia intestinavium] | MULTISPECIES: UvrB/UvrC motif-containing protein [Akkermansia] | UvrB/UvrC motif-containing protein [Verrucomicrobium spinosum] | UvrB/UvrC motif-containing protein [Rubritalea marina] | UvrB/UvrC motif-containing protein […
OG0000564	MAG TPA: imidazoleglycerol-phosphate dehydratase HisB [Candidatus Akkermansia intestinigallinarum] | MAG TPA: imidazoleglycerol-phosphate dehydratase HisB [Candidatus Akkermansia intestinavium] | MULTISPECIES: imidazoleglycerol-phosphate dehydratase HisB [Akkermansia] | imidazoleglycerol-phosphate dehydratase HisB [Verrucomicrobium spinosum] | imidazoleglycerol-phosphate dehydratase HisB [Rubrita…
OG0000565	MAG TPA: imidazole glycerol phosphate synthase subunit HisH [Candidatus Akkermansia intestinigallinarum] | MAG TPA: imidazole glycerol phosphate synthase subunit HisH [Candidatus Akkermansia intestinavium] | MULTISPECIES: imidazole glycerol phosphate synthase subunit HisH [Akkermansia] | imidazole glycerol phosphate synthase subunit HisH [Verrucomicrobium spinosum] | imidazole glycerol phosphate …
OG0000566	MAG TPA: LptF/LptG family permease [Candidatus Akkermansia intestinigallinarum] | MAG TPA: LptF/LptG family permease [Candidatus Akkermansia intestinavium] | LptF/LptG family permease [Akkermansia muciniphila] | LptF/LptG family permease [Verrucomicrobium spinosum] | LptF/LptG family permease [Rubritalea marina] | MULTISPECIES: LptF/LptG family permease [Akkermansia] | MULTISPECIES: LptF/LptG fam…
OG0000567	MAG TPA: 50S ribosomal protein L25 [Candidatus Akkermansia intestinigallinarum] | MAG TPA: 50S ribosomal protein L25 [Candidatus Akkermansia intestinavium] | MULTISPECIES: 50S ribosomal protein L25 [Akkermansia] | 50S ribosomal protein L25 [Verrucomicrobium spinosum] | 50S ribosomal protein L25 [Rubritalea marina] | MULTISPECIES: 50S ribosomal protein L25 [unclassified Akkermansia] | 50S ribosoma…
OG0000568	MAG TPA: OmpH family outer membrane protein [Candidatus Akkermansia intestinigallinarum] | MAG TPA: OmpH family outer membrane protein [Candidatus Akkermansia intestinavium] | MULTISPECIES: OmpH family outer membrane protein [Akkermansia] | OmpH family outer membrane protein [Verrucomicrobium spinosum] | OmpH family outer membrane protein [Rubritalea marina] | OmpH family outer membrane protein […
OG0000569	MAG TPA: cysteine--tRNA ligase [Candidatus Akkermansia intestinigallinarum] | MAG TPA: cysteine--tRNA ligase [Candidatus Akkermansia intestinavium] | cysteine--tRNA ligase [Akkermansia muciniphila] | cysteine--tRNA ligase [Verrucomicrobium spinosum] | cysteine--tRNA ligase [Rubritalea marina] | cysteine--tRNA ligase [Akkermansia massiliensis] | MULTISPECIES: cysteine--tRNA ligase [Akkermansia] | …
OG0000572	MAG TPA: 50S ribosomal protein L11 methyltransferase [Candidatus Akkermansia intestinigallinarum] | MAG TPA: 50S ribosomal protein L11 methyltransferase [Candidatus Akkermansia intestinavium] | MULTISPECIES: 50S ribosomal protein L11 methyltransferase [Akkermansia] | 50S ribosomal protein L11 methyltransferase [Verrucomicrobium spinosum] | 50S ribosomal protein L11 methyltransferase [Rubritalea m…
OG0000573	MAG TPA: tRNA (adenosine(37)-N6)-threonylcarbamoyltransferase complex dimerization subunit type 1 TsaB [Candidatus Akkermansia intestinigallinarum] | MAG TPA: tRNA (adenosine(37)-N6)-threonylcarbamoyltransferase complex dimerization subunit type 1 TsaB [Candidatus Akkermansia intestinavium] | tRNA (adenosine(37)-N6)-threonylcarbamoyltransferase complex dimerization subunit type 1 TsaB [Akkermansi…
OG0000574	MAG TPA: YkgJ family cysteine cluster protein [Candidatus Akkermansia intestinigallinarum] | MAG TPA: YkgJ family cysteine cluster protein [Candidatus Akkermansia intestinavium] | YkgJ family cysteine cluster protein [Akkermansia muciniphila] | YkgJ family cysteine cluster protein [Verrucomicrobium spinosum] | YkgJ family cysteine cluster protein [Rubritalea marina] | MULTISPECIES: YkgJ family cy…
OG0000575	MAG TPA: elongation factor P [Candidatus Akkermansia intestinigallinarum] | MAG TPA: elongation factor P [Candidatus Akkermansia intestinavium] | MULTISPECIES: elongation factor P [Akkermansia] | elongation factor P [Verrucomicrobium spinosum] | elongation factor P [Rubritalea marina] | elongation factor P [Terrimicrobium sacchariphilum] | elongation factor P [Akkermansia muciniphila] | elongatio…
OG0000576	MAG TPA: excinuclease ABC subunit UvrA [Candidatus Akkermansia intestinigallinarum] | MAG TPA: excinuclease ABC subunit UvrA [Candidatus Akkermansia intestinavium] | excinuclease ABC subunit UvrA [Akkermansia muciniphila] | excinuclease ABC subunit UvrA [Verrucomicrobium spinosum] | excinuclease ABC subunit UvrA [Rubritalea marina] | MULTISPECIES: excinuclease ABC subunit UvrA [Akkermansia] | MUL…
OG0000577	MAG TPA: MBL fold metallo-hydrolase [Candidatus Akkermansia intestinigallinarum] | MAG TPA: MBL fold metallo-hydrolase [Candidatus Akkermansia intestinavium] | MULTISPECIES: MBL fold metallo-hydrolase [Akkermansia] | MBL fold metallo-hydrolase [Verrucomicrobium spinosum] | MBL fold metallo-hydrolase [Rubritalea marina] | MULTISPECIES: MBL fold metallo-hydrolase [unclassified Akkermansia] | MBL fo…
OG0000579	MAG TPA: 50S ribosomal protein L13 [Candidatus Akkermansia intestinigallinarum] | MAG TPA: 50S ribosomal protein L13 [Candidatus Akkermansia intestinavium] | MULTISPECIES: 50S ribosomal protein L13 [Akkermansia] | 50S ribosomal protein L13 [Verrucomicrobium spinosum] | 50S ribosomal protein L13 [Rubritalea marina] | 50S ribosomal protein L13 [Akkermansia muciniphila] | 50S ribosomal protein L13 […
OG0000580	MAG TPA: 30S ribosomal protein S9 [Candidatus Akkermansia intestinigallinarum] | MAG TPA: 30S ribosomal protein S9 [Candidatus Akkermansia intestinavium] | MULTISPECIES: 30S ribosomal protein S9 [Akkermansia] | MULTISPECIES: 30S ribosomal protein S9 [Verrucomicrobium] | 30S ribosomal protein S9 [Rubritalea marina] | 30S ribosomal protein S9 [Terrimicrobium sacchariphilum] | 30S ribosomal protein …
OG0000582	MAG TPA: hypothetical protein H9862_03865 [Candidatus Akkermansia intestinigallinarum] | MAG TPA: hypothetical protein H9976_01500 [Candidatus Akkermansia intestinavium] | MULTISPECIES: glycosyltransferase N-terminal domain-containing protein [Akkermansia] | glycosyltransferase N-terminal domain-containing protein [Verrucomicrobium spinosum] | glycosyltransferase N-terminal domain-containing prot…
OG0000583	MAG TPA: tRNA glutamyl-Q(34) synthetase GluQRS [Candidatus Akkermansia intestinigallinarum] | MAG TPA: tRNA glutamyl-Q(34) synthetase GluQRS [Candidatus Akkermansia intestinavium] | tRNA glutamyl-Q(34) synthetase GluQRS [Akkermansia muciniphila] | tRNA glutamyl-Q(34) synthetase GluQRS [Verrucomicrobium spinosum] | tRNA glutamyl-Q(34) synthetase GluQRS [Rubritalea marina] | MULTISPECIES: tRNA glut…
OG0000584	MAG TPA: AEC family transporter [Candidatus Akkermansia intestinigallinarum] | MAG TPA: AEC family transporter [Candidatus Akkermansia intestinavium] | MULTISPECIES: AEC family transporter [Akkermansia] | AEC family transporter [Verrucomicrobium spinosum] | AEC family transporter [Rubritalea marina] | MULTISPECIES: AEC family transporter [unclassified Akkermansia] | AEC family transporter [Terrim…
OG0000586	MAG TPA: YifB family Mg chelatase-like AAA ATPase [Candidatus Akkermansia intestinigallinarum] | MAG TPA: YifB family Mg chelatase-like AAA ATPase [Candidatus Akkermansia intestinavium] | YifB family Mg chelatase-like AAA ATPase [Akkermansia muciniphila] | YifB family Mg chelatase-like AAA ATPase [Verrucomicrobium spinosum] | YifB family Mg chelatase-like AAA ATPase [Rubritalea marina] | MULTISPE…
OG0000587	MAG TPA: HPr family phosphocarrier protein [Candidatus Akkermansia intestinigallinarum] | MAG TPA: HPr family phosphocarrier protein [Candidatus Akkermansia intestinavium] | HPr family phosphocarrier protein [Akkermansia muciniphila] | MULTISPECIES: HPr family phosphocarrier protein [Verrucomicrobium] | HPr family phosphocarrier protein [Rubritalea marina] | MULTISPECIES: HPr family phosphocarrie…
OG0000589	MAG TPA: inositol monophosphatase [Candidatus Akkermansia intestinigallinarum] | MAG TPA: inositol monophosphatase [Candidatus Akkermansia intestinavium] | MULTISPECIES: inositol monophosphatase family protein [Akkermansia] | inositol monophosphatase family protein [Verrucomicrobium spinosum] | inositol monophosphatase family protein [Rubritalea marina] | MULTISPECIES: inositol monophosphatase fa…
OG0000590	MAG TPA: MotA/TolQ/ExbB proton channel family protein [Candidatus Akkermansia intestinigallinarum] | MAG TPA: MotA/TolQ/ExbB proton channel family protein [Candidatus Akkermansia intestinavium] | MULTISPECIES: MotA/TolQ/ExbB proton channel family protein [Akkermansia] | MotA/TolQ/ExbB proton channel family protein [Verrucomicrobium spinosum] | MotA/TolQ/ExbB proton channel family protein [Rubrita…
OG0000591	MAG TPA: beta-lactamase family protein [Candidatus Akkermansia intestinigallinarum] | MAG TPA: beta-lactamase family protein [Candidatus Akkermansia intestinavium] | EstA family serine hydrolase [Akkermansia muciniphila] | EstA family serine hydrolase [Verrucomicrobium spinosum] | serine hydrolase domain-containing protein [Rubritalea marina] | MULTISPECIES: serine hydrolase domain-containing pro…
OG0000592	MAG TPA: tyrosine recombinase XerC [Candidatus Akkermansia intestinigallinarum] | MAG TPA: tyrosine recombinase XerC [Candidatus Akkermansia intestinavium] | tyrosine recombinase XerC [Akkermansia muciniphila] | site-specific tyrosine recombinase/integron integrase [Verrucomicrobium spinosum] | site-specific tyrosine recombinase/integron integrase [Rubritalea marina] | MULTISPECIES: tyrosine reco…
OG0000595	MAG TPA: hypothetical protein H9862_04155 [Candidatus Akkermansia intestinigallinarum] | MAG TPA: hypothetical protein H9976_08695 [Candidatus Akkermansia intestinavium] | hypothetical protein [Akkermansia muciniphila] | hypothetical protein [Verrucomicrobium spinosum] | hypothetical protein [Rubritalea marina] | MULTISPECIES: hypothetical protein [Akkermansia] | MULTISPECIES: hypothetical protei…
OG0000596	MAG TPA: 30S ribosomal protein S16 [Candidatus Akkermansia intestinigallinarum] | MAG TPA: 30S ribosomal protein S16 [Candidatus Akkermansia intestinavium] | MULTISPECIES: 30S ribosomal protein S16 [Akkermansia] | 30S ribosomal protein S16 [Verrucomicrobium spinosum] | 30S ribosomal protein S16 [Rubritalea marina] | 30S ribosomal protein S16 [Terrimicrobium sacchariphilum] | 30S ribosomal protein…
OG0000597	MAG TPA: preprotein translocase subunit YajC, partial [Candidatus Akkermansia intestinigallinarum] | MAG TPA: preprotein translocase subunit YajC [Candidatus Akkermansia intestinavium] | MULTISPECIES: preprotein translocase subunit YajC [Akkermansia] | preprotein translocase subunit YajC [Verrucomicrobium spinosum] | preprotein translocase subunit YajC [Rubritalea marina] | preprotein translocase…
OG0000599	MAG TPA: MBL fold metallo-hydrolase [Candidatus Akkermansia intestinigallinarum] | MAG TPA: MBL fold metallo-hydrolase [Candidatus Akkermansia intestinavium] | MULTISPECIES: MBL fold metallo-hydrolase [Akkermansia] | MBL fold metallo-hydrolase [Verrucomicrobium spinosum] | MBL fold metallo-hydrolase [Rubritalea marina] | MBL fold metallo-hydrolase [Terrimicrobium sacchariphilum] | hypothetical pr…
OG0000600	MAG TPA: DUF721 domain-containing protein [Candidatus Akkermansia intestinigallinarum] | MAG TPA: DUF721 domain-containing protein [Candidatus Akkermansia intestinavium] | MULTISPECIES: DciA family protein [Akkermansia] | DUF721 domain-containing protein [Verrucomicrobium spinosum] | DUF721 domain-containing protein [Rubritalea marina] | DciA family protein [Akkermansia muciniphila] | DciA family…
OG0000601	MAG TPA: phosphopantothenoylcysteine decarboxylase, partial [Candidatus Akkermansia intestinigallinarum] | MAG TPA: phosphopantothenoylcysteine decarboxylase [Candidatus Akkermansia intestinavium] | flavoprotein [Akkermansia muciniphila] | bifunctional phosphopantothenoylcysteine decarboxylase/phosphopantothenate--cysteine ligase CoaBC [Verrucomicrobium spinosum] | flavoprotein [Rubritalea marina…
OG0000603	MAG TPA: cell division protein FtsA [Candidatus Akkermansia intestinigallinarum] | MAG TPA: cell division protein FtsA [Candidatus Akkermansia intestinavium] | MULTISPECIES: cell division protein FtsA [Akkermansia] | MULTISPECIES: cell division protein FtsA [Verrucomicrobium] | cell division protein FtsA [Rubritalea marina] | cell division protein FtsA, partial [Akkermansia sp. CAG:344] | MULTISP…
OG0000604	MAG TPA: hypothetical protein H9862_04255 [Candidatus Akkermansia intestinigallinarum] | MAG TPA: hypothetical protein H9976_08175 [Candidatus Akkermansia intestinavium] | hypothetical protein [Akkermansia muciniphila] | hypothetical protein [Verrucomicrobium spinosum] | hypothetical protein [Rubritalea marina] | MULTISPECIES: hypothetical protein [Akkermansia] | MULTISPECIES: hypothetical protei…
OG0000605	MAG TPA: ACP S-malonyltransferase [Candidatus Akkermansia intestinigallinarum] | MAG TPA: ACP S-malonyltransferase [Candidatus Akkermansia intestinavium] | ACP S-malonyltransferase [Akkermansia muciniphila] | ACP S-malonyltransferase [Verrucomicrobium spinosum] | ACP S-malonyltransferase [Rubritalea marina] | MULTISPECIES: ACP S-malonyltransferase [Akkermansia] | MULTISPECIES: ACP S-malonyltransf…
OG0000606	MAG TPA: Rne/Rng family ribonuclease [Candidatus Akkermansia intestinigallinarum] | MAG TPA: Rne/Rng family ribonuclease [Candidatus Akkermansia intestinavium] | MULTISPECIES: Rne/Rng family ribonuclease [Akkermansia] | Rne/Rng family ribonuclease [Verrucomicrobium spinosum] | Rne/Rng family ribonuclease [Rubritalea marina] | Rne/Rng family ribonuclease [Terrimicrobium sacchariphilum] | Rne/Rng f…
OG0000607	MAG TPA: recombination mediator RecR [Candidatus Akkermansia intestinigallinarum] | MAG TPA: recombination mediator RecR [Candidatus Akkermansia intestinavium] | MULTISPECIES: recombination mediator RecR [Akkermansia] | recombination mediator RecR [Verrucomicrobium spinosum] | recombination mediator RecR [Rubritalea marina] | recombination mediator RecR [Akkermansia muciniphila] | recombination m…
OG0000608	MAG TPA: diaminopimelate epimerase [Candidatus Akkermansia intestinigallinarum] | MAG TPA: diaminopimelate epimerase [Candidatus Akkermansia intestinavium] | diaminopimelate epimerase [Akkermansia muciniphila] | diaminopimelate epimerase [Verrucomicrobium spinosum] | diaminopimelate epimerase [Rubritalea marina] | MULTISPECIES: diaminopimelate epimerase [Akkermansia] | MULTISPECIES: diaminopimela…
OG0000611	MAG TPA: nucleotidyltransferase [Candidatus Akkermansia intestinigallinarum] | MAG TPA: nucleotidyltransferase [Candidatus Akkermansia intestinavium] | MULTISPECIES: sugar phosphate nucleotidyltransferase [Akkermansia] | sugar phosphate nucleotidyltransferase [Verrucomicrobium spinosum] | sugar phosphate nucleotidyltransferase [Rubritalea marina] | sugar phosphate nucleotidyltransferase [Akkerman…
OG0000612	MAG TPA: tRNA preQ1(34) S-adenosylmethionine ribosyltransferase-isomerase QueA [Candidatus Akkermansia intestinigallinarum] | MAG TPA: tRNA preQ1(34) S-adenosylmethionine ribosyltransferase-isomerase QueA [Candidatus Akkermansia intestinavium] | MULTISPECIES: tRNA preQ1(34) S-adenosylmethionine ribosyltransferase-isomerase QueA [Akkermansia] | tRNA preQ1(34) S-adenosylmethionine ribosyltransferas…
OG0000613	MAG TPA: glutamate--tRNA ligase [Candidatus Akkermansia intestinigallinarum] | MAG TPA: glutamate--tRNA ligase [Candidatus Akkermansia intestinavium] | glutamate--tRNA ligase family protein [Akkermansia muciniphila] | glutamate--tRNA ligase family protein [Verrucomicrobium spinosum] | glutamate--tRNA ligase family protein [Rubritalea marina] | MULTISPECIES: glutamate--tRNA ligase [Akkermansia] | …
OG0000614	MAG TPA: 2-C-methyl-D-erythritol 2,4-cyclodiphosphate synthase [Candidatus Akkermansia intestinigallinarum] | MAG TPA: 2-C-methyl-D-erythritol 2,4-cyclodiphosphate synthase [Candidatus Akkermansia intestinavium] | MULTISPECIES: 2-C-methyl-D-erythritol 2,4-cyclodiphosphate synthase [Akkermansia] | 2-C-methyl-D-erythritol 2,4-cyclodiphosphate synthase [Verrucomicrobium spinosum] | 2-C-methyl-D-eryt…
OG0000615	MAG TPA: CinA family protein [Candidatus Akkermansia intestinigallinarum] | MAG TPA: CinA family protein [Candidatus Akkermansia intestinavium] | competence/damage-inducible protein A [Akkermansia muciniphila] | competence/damage-inducible protein A [Verrucomicrobium spinosum] | CinA family nicotinamide mononucleotide deamidase-related protein [Rubritalea marina] | MULTISPECIES: competence/damage…
OG0000616	MAG TPA: MotA/TolQ/ExbB proton channel family protein [Candidatus Akkermansia intestinigallinarum] | MAG TPA: MotA/TolQ/ExbB proton channel family protein [Candidatus Akkermansia intestinavium] | MULTISPECIES: MotA/TolQ/ExbB proton channel family protein [Akkermansia] | MotA/TolQ/ExbB proton channel family protein [Verrucomicrobium spinosum] | MotA/TolQ/ExbB proton channel family protein [Rubrita…
OG0000617	MAG TPA: anthranilate synthase component I family protein [Candidatus Akkermansia intestinigallinarum] | MAG TPA: anthranilate synthase component I family protein [Candidatus Akkermansia intestinavium] | anthranilate synthase component I family protein [Akkermansia muciniphila] | anthranilate synthase component I [Verrucomicrobium spinosum] | anthranilate synthase component I [Rubritalea marina] …
OG0000618	MAG TPA: phosphoribosylanthranilate isomerase [Candidatus Akkermansia intestinigallinarum] | MAG TPA: phosphoribosylanthranilate isomerase [Candidatus Akkermansia intestinavium] | MULTISPECIES: phosphoribosylanthranilate isomerase [Akkermansia] | phosphoribosylanthranilate isomerase [Verrucomicrobium spinosum] | phosphoribosylanthranilate isomerase [Rubritalea marina] | MULTISPECIES: phosphoribos…
OG0000619	MAG TPA: UDP-2,3-diacylglucosamine diphosphatase LpxI [Candidatus Akkermansia intestinigallinarum] | MAG TPA: UDP-2,3-diacylglucosamine diphosphatase LpxI [Candidatus Akkermansia intestinavium] | UDP-2,3-diacylglucosamine diphosphatase LpxI [Akkermansia muciniphila] | UDP-2,3-diacylglucosamine diphosphatase LpxI [Verrucomicrobium spinosum] | UDP-2,3-diacylglucosamine diphosphatase LpxI [Rubritale…
OG0000620	MAG TPA: 2-oxo acid dehydrogenase subunit E2 [Candidatus Akkermansia intestinigallinarum] | MAG TPA: 2-oxo acid dehydrogenase subunit E2 [Candidatus Akkermansia intestinavium] | dihydrolipoamide acetyltransferase family protein [Akkermansia muciniphila] | 2-oxo acid dehydrogenase subunit E2 [Verrucomicrobium spinosum] | dihydrolipoamide acetyltransferase family protein [Rubritalea marina] | MULTI…
OG0000621	MAG TPA: alpha-ketoacid dehydrogenase subunit beta [Candidatus Akkermansia intestinigallinarum] | MAG TPA: alpha-ketoacid dehydrogenase subunit beta [Candidatus Akkermansia intestinavium] | MULTISPECIES: transketolase C-terminal domain-containing protein [Akkermansia] | transketolase C-terminal domain-containing protein [Verrucomicrobium spinosum] | transketolase C-terminal domain-containing prot…
OG0000622	MAG TPA: glutamyl-tRNA reductase [Candidatus Akkermansia intestinigallinarum] | MAG TPA: glutamyl-tRNA reductase [Candidatus Akkermansia intestinavium] | glutamyl-tRNA reductase [Akkermansia muciniphila] | glutamyl-tRNA reductase [Verrucomicrobium spinosum] | glutamyl-tRNA reductase [Rubritalea marina] | MULTISPECIES: glutamyl-tRNA reductase [Akkermansia] | MULTISPECIES: glutamyl-tRNA reductase […
OG0000623	MAG TPA: tetraacyldisaccharide 4'-kinase [Candidatus Akkermansia intestinigallinarum] | MAG TPA: tetraacyldisaccharide 4'-kinase [Candidatus Akkermansia intestinavium] | MULTISPECIES: tetraacyldisaccharide 4'-kinase [Akkermansia] | tetraacyldisaccharide 4'-kinase [Verrucomicrobium spinosum] | tetraacyldisaccharide 4'-kinase [Rubritalea marina] | tetraacyldisaccharide 4'-kinase [Akkermansia mucini…
OG0000624	MAG TPA: tRNA (adenosine(37)-N6)-threonylcarbamoyltransferase complex transferase subunit TsaD [Candidatus Akkermansia intestinigallinarum] | MAG TPA: tRNA (adenosine(37)-N6)-threonylcarbamoyltransferase complex transferase subunit TsaD [Candidatus Akkermansia intestinavium] | MULTISPECIES: tRNA (adenosine(37)-N6)-threonylcarbamoyltransferase complex transferase subunit TsaD [Akkermansia] | tRNA …
OG0000625	MAG TPA: ATP-dependent Clp protease ATP-binding subunit ClpX [Candidatus Akkermansia intestinigallinarum] | MAG TPA: ATP-dependent Clp protease ATP-binding subunit ClpX [Candidatus Akkermansia intestinavium] | MULTISPECIES: ATP-dependent Clp protease ATP-binding subunit ClpX [Akkermansia] | ATP-dependent Clp protease ATP-binding subunit ClpX [Verrucomicrobium spinosum] | ATP-dependent Clp proteas…
OG0000626	MAG TPA: ATP-dependent Clp protease proteolytic subunit [Candidatus Akkermansia intestinigallinarum] | MAG TPA: ATP-dependent Clp protease proteolytic subunit [Candidatus Akkermansia intestinavium] | MULTISPECIES: ATP-dependent Clp protease proteolytic subunit [Akkermansia] | ATP-dependent Clp protease proteolytic subunit [Verrucomicrobium spinosum] | ATP-dependent Clp protease proteolytic subuni…
OG0000627	MAG TPA: 5-formyltetrahydrofolate cyclo-ligase [Candidatus Akkermansia intestinigallinarum] | MAG TPA: 5-formyltetrahydrofolate cyclo-ligase [Candidatus Akkermansia intestinavium] | 5-formyltetrahydrofolate cyclo-ligase [Akkermansia muciniphila] | 5-formyltetrahydrofolate cyclo-ligase [Verrucomicrobium spinosum] | 5-formyltetrahydrofolate cyclo-ligase [Rubritalea marina] | MULTISPECIES: 5-formylt…
OG0000628	MAG TPA: polyribonucleotide nucleotidyltransferase [Candidatus Akkermansia intestinigallinarum] | MAG TPA: polyribonucleotide nucleotidyltransferase [Candidatus Akkermansia intestinavium] | MULTISPECIES: polyribonucleotide nucleotidyltransferase [Akkermansia] | polyribonucleotide nucleotidyltransferase [Verrucomicrobium spinosum] | polyribonucleotide nucleotidyltransferase [Rubritalea marina] | p…
OG0000629	MAG TPA: histidinol dehydrogenase [Candidatus Akkermansia intestinigallinarum] | MAG TPA: histidinol dehydrogenase [Candidatus Akkermansia intestinavium] | histidinol dehydrogenase [Akkermansia muciniphila] | histidinol dehydrogenase [Verrucomicrobium spinosum] | histidinol dehydrogenase [Rubritalea marina] | histidinol dehydrogenase, partial [Akkermansia sp. CAG:344] | MULTISPECIES: histidinol d…
OG0000630	MAG TPA: 6,7-dimethyl-8-ribityllumazine synthase [Candidatus Akkermansia intestinigallinarum] | MAG TPA: 6,7-dimethyl-8-ribityllumazine synthase [Candidatus Akkermansia intestinavium] | MULTISPECIES: 6,7-dimethyl-8-ribityllumazine synthase [Akkermansia] | 6,7-dimethyl-8-ribityllumazine synthase [Verrucomicrobium spinosum] | 6,7-dimethyl-8-ribityllumazine synthase [Rubritalea marina] | 6,7-dimethy…
OG0000631	MAG TPA: hypothetical protein H9862_04980 [Candidatus Akkermansia intestinigallinarum] | MAG TPA: hypothetical protein H9976_00115 [Candidatus Akkermansia intestinavium] | MULTISPECIES: transcription antitermination factor NusB [Akkermansia] | transcription antitermination factor NusB [Verrucomicrobium spinosum] | transcription antitermination factor NusB [Rubritalea marina] | transcription antit…
OG0000632	MAG TPA: riboflavin synthase [Candidatus Akkermansia intestinigallinarum] | MAG TPA: riboflavin synthase [Candidatus Akkermansia intestinavium] | MULTISPECIES: riboflavin synthase [Akkermansia] | riboflavin synthase [Verrucomicrobium spinosum] | riboflavin synthase [Rubritalea marina] | riboflavin synthase [Akkermansia muciniphila] | MULTISPECIES: riboflavin synthase [unclassified Akkermansia] | …
OG0000633	MAG TPA: 4-alpha-glucanotransferase [Candidatus Akkermansia intestinigallinarum] | MAG TPA: 4-alpha-glucanotransferase [Candidatus Akkermansia intestinavium] | MULTISPECIES: 4-alpha-glucanotransferase [Akkermansia] | 4-alpha-glucanotransferase [Verrucomicrobium spinosum] | 4-alpha-glucanotransferase [Rubritalea marina] | 4-alpha-glucanotransferase [Akkermansia muciniphila] | MULTISPECIES: 4-alpha…
OG0000634	MAG TPA: tryptophan--tRNA ligase [Candidatus Akkermansia intestinigallinarum] | MAG TPA: tryptophan--tRNA ligase [Candidatus Akkermansia intestinavium] | MULTISPECIES: tryptophan--tRNA ligase [Akkermansia] | tryptophan--tRNA ligase [Verrucomicrobium spinosum] | tryptophan--tRNA ligase [Rubritalea marina] | tryptophan--tRNA ligase [Akkermansia muciniphila] | MULTISPECIES: tryptophan--tRNA ligase […
OG0000635	MAG TPA: Lrp/AsnC family transcriptional regulator [Candidatus Akkermansia intestinigallinarum] | MAG TPA: Lrp/AsnC family transcriptional regulator [Candidatus Akkermansia intestinavium] | MULTISPECIES: Lrp/AsnC family transcriptional regulator [Akkermansia] | MULTISPECIES: Lrp/AsnC family transcriptional regulator [Verrucomicrobium] | Lrp/AsnC family transcriptional regulator [Rubritalea marina…
OG0000637	MAG TPA: CAAX prenyl protease-related protein [Candidatus Akkermansia intestinigallinarum] | MAG TPA: CAAX prenyl protease-related protein [Candidatus Akkermansia intestinavium] | CPBP family glutamic-type intramembrane protease [Akkermansia muciniphila] | CAAX prenyl protease-related protein [Verrucomicrobium spinosum] | CAAX prenyl protease-related protein [Rubritalea marina] | MULTISPECIES: CP…
OG0000638	MAG TPA: NTP transferase domain-containing protein [Candidatus Akkermansia intestinigallinarum] | MAG TPA: NTP transferase domain-containing protein [Candidatus Akkermansia intestinavium] | MULTISPECIES: nucleotidyltransferase family protein [Akkermansia] | sugar phosphate nucleotidyltransferase [Verrucomicrobium spinosum] | sugar phosphate nucleotidyltransferase [Rubritalea marina] | nucleotidyl…
OG0000639	MAG TPA: UDP-N-acetylmuramate--L-alanine ligase [Candidatus Akkermansia intestinigallinarum] | MAG TPA: UDP-N-acetylmuramate--L-alanine ligase [Candidatus Akkermansia intestinavium] | MULTISPECIES: UDP-N-acetylmuramate--L-alanine ligase [Akkermansia] | UDP-N-acetylmuramate--L-alanine ligase [Verrucomicrobium spinosum] | UDP-N-acetylmuramate--L-alanine ligase [Rubritalea marina] | UDP-N-acetylmura…
OG0000640	MAG TPA: FtsQ-type POTRA domain-containing protein [Candidatus Akkermansia intestinigallinarum] | MAG TPA: FtsQ-type POTRA domain-containing protein [Candidatus Akkermansia intestinavium] | FtsQ-type POTRA domain-containing protein [Akkermansia muciniphila] | FtsQ-type POTRA domain-containing protein [Verrucomicrobium spinosum] | FtsQ-type POTRA domain-containing protein [Rubritalea marina] | MUL…
OG0000641	MAG TPA: dihydropteroate synthase, partial [Candidatus Akkermansia intestinigallinarum] | MAG TPA: dihydropteroate synthase [Candidatus Akkermansia intestinavium] | dihydropteroate synthase [Akkermansia muciniphila] | dihydropteroate synthase [Verrucomicrobium spinosum] | dihydropteroate synthase [Rubritalea marina] | MULTISPECIES: dihydropteroate synthase [Akkermansia] | MULTISPECIES: dihydropte…
OG0000642	MAG TPA: zinc ABC transporter substrate-binding protein [Candidatus Akkermansia intestinigallinarum] | MAG TPA: metal ABC transporter substrate-binding protein [Candidatus Akkermansia intestinavium] | metal ABC transporter substrate-binding protein [Akkermansia muciniphila] | metal ABC transporter substrate-binding protein [Verrucomicrobium spinosum] | metal ABC transporter substrate-binding prot…
OG0000643	MAG TPA: metal ABC transporter permease [Candidatus Akkermansia intestinigallinarum] | MAG TPA: metal ABC transporter permease [Candidatus Akkermansia intestinavium] | MULTISPECIES: metal ABC transporter permease [Akkermansia] | metal ABC transporter permease [Verrucomicrobium spinosum] | metal ABC transporter permease [Rubritalea marina] | metal ABC transporter permease [Akkermansia muciniphila]…
OG0000644	MAG TPA: 3-deoxy-7-phosphoheptulonate synthase [Candidatus Akkermansia intestinigallinarum] | MAG TPA: 3-deoxy-7-phosphoheptulonate synthase [Candidatus Akkermansia intestinavium] | MULTISPECIES: 3-deoxy-7-phosphoheptulonate synthase [Akkermansia] | 3-deoxy-7-phosphoheptulonate synthase [Verrucomicrobium spinosum] | 3-deoxy-7-phosphoheptulonate synthase [Rubritalea marina] | 3-deoxy-7-phosphohept…
OG0000645	MAG TPA: acyl-CoA thioesterase [Candidatus Akkermansia intestinigallinarum] | MAG TPA: acyl-CoA thioesterase [Candidatus Akkermansia intestinavium] | thioesterase family protein [Akkermansia muciniphila] | thioesterase family protein [Verrucomicrobium spinosum] | thioesterase family protein [Rubritalea marina] | MULTISPECIES: thioesterase family protein [Akkermansia] | thioesterase family protein…
OG0000646	MAG TPA: twin-arginine translocase TatA/TatE family subunit [Candidatus Akkermansia intestinigallinarum] | MAG TPA: twin-arginine translocase TatA/TatE family subunit [Candidatus Akkermansia intestinavium] | MULTISPECIES: twin-arginine translocase TatA/TatE family subunit [Akkermansia] | MULTISPECIES: twin-arginine translocase TatA/TatE family subunit [Verrucomicrobium] | twin-arginine translocas…
OG0000647	MAG TPA: thioredoxin [Candidatus Akkermansia intestinigallinarum] | MAG TPA: thioredoxin [Candidatus Akkermansia intestinavium] | MULTISPECIES: thioredoxin [Akkermansia] | thioredoxin [Verrucomicrobium spinosum] | thioredoxin [Rubritalea marina] | thioredoxin [Akkermansia muciniphila] | thioredoxin [Terrimicrobium sacchariphilum] | thioredoxin [Akkermansia glycaniphila] | thioredoxin [Rubritalea …
OG0000648	MAG TPA: type B 50S ribosomal protein L36 [Candidatus Akkermansia intestinigallinarum] | MAG TPA: type B 50S ribosomal protein L36 [Candidatus Akkermansia intestinavium] | MULTISPECIES: type B 50S ribosomal protein L36 [Akkermansia] | MULTISPECIES: 50S ribosomal protein L36 [Verrucomicrobium] | type B 50S ribosomal protein L36 [Rubritalea marina] | 50S ribosomal protein L36 [Terrimicrobium saccha…
OG0000651	MAG TPA: bifunctional glutamate N-acetyltransferase/amino-acid acetyltransferase ArgJ [Candidatus Akkermansia intestinigallinarum] | MAG TPA: bifunctional glutamate N-acetyltransferase/amino-acid acetyltransferase ArgJ [Candidatus Akkermansia intestinavium] | MULTISPECIES: bifunctional glutamate N-acetyltransferase/amino-acid acetyltransferase ArgJ [Akkermansia] | bifunctional glutamate N-acetylt…
OG0000652	MAG TPA: polyprenyl synthetase family protein [Candidatus Akkermansia intestinigallinarum] | MAG TPA: polyprenyl synthetase family protein [Candidatus Akkermansia intestinavium] | MULTISPECIES: polyprenyl synthetase family protein [Akkermansia] | polyprenyl synthetase family protein [Verrucomicrobium spinosum] | polyprenyl synthetase family protein [Rubritalea marina] | polyprenyl synthetase fami…
OG0000653	MAG TPA: aspartate-semialdehyde dehydrogenase [Candidatus Akkermansia intestinigallinarum] | MAG TPA: aspartate-semialdehyde dehydrogenase [Candidatus Akkermansia intestinavium] | MULTISPECIES: aspartate-semialdehyde dehydrogenase [Akkermansia] | aspartate-semialdehyde dehydrogenase [Verrucomicrobium spinosum] | aspartate-semialdehyde dehydrogenase [Rubritalea marina] | aspartate-semialdehyde deh…
OG0000654	MAG TPA: type I methionyl aminopeptidase [Candidatus Akkermansia intestinigallinarum] | MAG TPA: type I methionyl aminopeptidase [Candidatus Akkermansia intestinavium] | MULTISPECIES: type I methionyl aminopeptidase [Akkermansia] | type I methionyl aminopeptidase [Verrucomicrobium spinosum] | type I methionyl aminopeptidase [Rubritalea marina] | type I methionyl aminopeptidase [Akkermansia mucini…
OG0000655	MAG TPA: hypothetical protein H9862_05595 [Candidatus Akkermansia intestinigallinarum] | MAG TPA: hypothetical protein H9976_03160 [Candidatus Akkermansia intestinavium] | hypothetical protein [Akkermansia muciniphila] | hypothetical protein [Verrucomicrobium spinosum] | hypothetical protein [Rubritalea marina] | MULTISPECIES: hypothetical protein [Akkermansia] | MULTISPECIES: hypothetical protei…
OG0000656	MAG TPA: M23 family metallopeptidase [Candidatus Akkermansia intestinigallinarum] | MAG TPA: M23 family metallopeptidase [Candidatus Akkermansia intestinavium] | M23 family metallopeptidase [Akkermansia muciniphila] | M23 family metallopeptidase [Verrucomicrobium spinosum] | M23 family metallopeptidase [Rubritalea marina] | MULTISPECIES: M23 family metallopeptidase [Akkermansia] | MULTISPECIES: M…
OG0000657	MAG TPA: endonuclease/exonuclease/phosphatase family protein [Candidatus Akkermansia intestinigallinarum] | MAG TPA: endonuclease/exonuclease/phosphatase family protein [Candidatus Akkermansia intestinavium] | MULTISPECIES: endonuclease/exonuclease/phosphatase family protein [Akkermansia] | endonuclease/exonuclease/phosphatase family protein [Verrucomicrobium spinosum] | endonuclease/exonuclease/…
OG0000658	MAG TPA: molecular chaperone DnaJ [Candidatus Akkermansia intestinigallinarum] | MAG TPA: molecular chaperone DnaJ [Candidatus Akkermansia intestinavium] | molecular chaperone DnaJ [Akkermansia muciniphila] | molecular chaperone DnaJ [Verrucomicrobium spinosum] | molecular chaperone DnaJ [Rubritalea marina] | MULTISPECIES: molecular chaperone DnaJ [Akkermansia] | DnaJ C-terminal domain-containing…
OG0000659	MAG TPA: nucleotide exchange factor GrpE [Candidatus Akkermansia intestinigallinarum] | MAG TPA: nucleotide exchange factor GrpE [Candidatus Akkermansia intestinavium] | nucleotide exchange factor GrpE [Akkermansia muciniphila] | nucleotide exchange factor GrpE [Verrucomicrobium spinosum] | nucleotide exchange factor GrpE [Rubritalea marina] | MULTISPECIES: nucleotide exchange factor GrpE [Akkerm…
OG0000660	MAG TPA: bifunctional oligoribonuclease/PAP phosphatase NrnA [Candidatus Akkermansia intestinigallinarum] | MAG TPA: bifunctional oligoribonuclease/PAP phosphatase NrnA [Candidatus Akkermansia intestinavium] | bifunctional oligoribonuclease/PAP phosphatase NrnA [Akkermansia muciniphila] | bifunctional oligoribonuclease/PAP phosphatase NrnA [Verrucomicrobium spinosum] | bifunctional oligoribonucle…
OG0000661	MAG TPA: tRNA pseudouridine(55) synthase TruB [Candidatus Akkermansia intestinigallinarum] | MAG TPA: tRNA pseudouridine(55) synthase TruB [Candidatus Akkermansia intestinavium] | MULTISPECIES: tRNA pseudouridine(55) synthase TruB [Akkermansia] | tRNA pseudouridine(55) synthase TruB [Verrucomicrobium spinosum] | tRNA pseudouridine(55) synthase TruB [Rubritalea marina] | tRNA pseudouridine(55) syn…
OG0000662	MAG TPA: RdgB/HAM1 family non-canonical purine NTP pyrophosphatase [Candidatus Akkermansia intestinigallinarum] | MAG TPA: RdgB/HAM1 family non-canonical purine NTP pyrophosphatase [Candidatus Akkermansia intestinavium] | non-canonical purine NTP pyrophosphatase [Akkermansia muciniphila] | non-canonical purine NTP pyrophosphatase [Verrucomicrobium spinosum] | RdgB/HAM1 family non-canonical purine…
OG0000664	MAG TPA: imidazole glycerol phosphate synthase subunit HisF [Candidatus Akkermansia intestinigallinarum] | MAG TPA: imidazole glycerol phosphate synthase subunit HisF [Candidatus Akkermansia intestinavium] | MULTISPECIES: imidazole glycerol phosphate synthase subunit HisF [Akkermansia] | imidazole glycerol phosphate synthase subunit HisF [Verrucomicrobium spinosum] | imidazole glycerol phosphate …
OG0000666	MAG TPA: adenylosuccinate lyase [Candidatus Akkermansia intestinigallinarum] | MAG TPA: adenylosuccinate lyase [Candidatus Akkermansia intestinavium] | MULTISPECIES: adenylosuccinate lyase [Akkermansia] | adenylosuccinate lyase [Verrucomicrobium spinosum] | adenylosuccinate lyase [Rubritalea marina] | adenylosuccinate lyase [Akkermansia muciniphila] | MULTISPECIES: adenylosuccinate lyase [unclass…
OG0000667	MAG TPA: ribosome biogenesis GTPase Der [Candidatus Akkermansia intestinigallinarum] | MAG TPA: ribosome biogenesis GTPase Der [Candidatus Akkermansia intestinavium] | ribosome biogenesis GTPase Der [Akkermansia muciniphila] | ribosome biogenesis GTPase Der [Verrucomicrobium spinosum] | ribosome biogenesis GTPase Der [Rubritalea marina] | MULTISPECIES: ribosome biogenesis GTPase Der [Akkermansia]…
OG0000668	MAG TPA: phosphoribosylglycinamide formyltransferase [Candidatus Akkermansia intestinigallinarum] | MAG TPA: phosphoribosylglycinamide formyltransferase [Candidatus Akkermansia intestinavium] | MULTISPECIES: phosphoribosylglycinamide formyltransferase [Akkermansia] | phosphoribosylglycinamide formyltransferase [Verrucomicrobium spinosum] | phosphoribosylglycinamide formyltransferase [Rubritalea m…
OG0000669	MAG TPA: 50S ribosomal protein L15 [Candidatus Akkermansia intestinigallinarum] | MAG TPA: 50S ribosomal protein L15 [Candidatus Akkermansia intestinavium] | MULTISPECIES: 50S ribosomal protein L15 [Akkermansia] | 50S ribosomal protein L15 [Verrucomicrobium spinosum] | 50S ribosomal protein L15 [Rubritalea marina] | MULTISPECIES: 50S ribosomal protein L15 [unclassified Akkermansia] | 50S ribosoma…
OG0000670	MAG TPA: 30S ribosomal protein S5 [Candidatus Akkermansia intestinigallinarum] | MAG TPA: 30S ribosomal protein S5 [Candidatus Akkermansia intestinavium] | MULTISPECIES: 30S ribosomal protein S5 [Akkermansia] | 30S ribosomal protein S5 [Verrucomicrobium spinosum] | 30S ribosomal protein S5 [Rubritalea marina] | 30S ribosomal protein S5 [Terrimicrobium sacchariphilum] | 30S ribosomal protein S5 [A…
OG0000671	MAG TPA: 50S ribosomal protein L18 [Candidatus Akkermansia intestinigallinarum] | MAG TPA: 50S ribosomal protein L18 [Candidatus Akkermansia intestinavium] | MULTISPECIES: 50S ribosomal protein L18 [Akkermansia] | 50S ribosomal protein L18 [Verrucomicrobium spinosum] | 50S ribosomal protein L18 [Rubritalea marina] | MULTISPECIES: 50S ribosomal protein L18 [unclassified Akkermansia] | 50S ribosoma…
OG0000672	MAG TPA: 50S ribosomal protein L6 [Candidatus Akkermansia intestinigallinarum] | MAG TPA: 50S ribosomal protein L6 [Candidatus Akkermansia intestinavium] | MULTISPECIES: 50S ribosomal protein L6 [Akkermansia] | 50S ribosomal protein L6 [Verrucomicrobium spinosum] | 50S ribosomal protein L6 [Rubritalea marina] | 50S ribosomal protein L6, partial [Akkermansia sp. CAG:344] | 50S ribosomal protein L6…
OG0000673	MAG TPA: 30S ribosomal protein S8 [Candidatus Akkermansia intestinigallinarum] | MAG TPA: 30S ribosomal protein S8 [Candidatus Akkermansia intestinavium] | MULTISPECIES: 30S ribosomal protein S8 [Akkermansia] | MULTISPECIES: 30S ribosomal protein S8 [Verrucomicrobium] | 30S ribosomal protein S8 [Rubritalea marina] | 30S ribosomal protein S8 [Akkermansia muciniphila] | 30S ribosomal protein S8 [Te…
OG0000674	MAG TPA: 50S ribosomal protein L5 [Candidatus Akkermansia intestinigallinarum] | MAG TPA: 50S ribosomal protein L5 [Candidatus Akkermansia intestinavium] | MULTISPECIES: 50S ribosomal protein L5 [Akkermansia] | 50S ribosomal protein L5 [Verrucomicrobium spinosum] | 50S ribosomal protein L5 [Rubritalea marina] | 50S ribosomal protein L5 [Terrimicrobium sacchariphilum] | 50S ribosomal protein L5 [A…
OG0000675	MAG TPA: 50S ribosomal protein L24 [Candidatus Akkermansia intestinigallinarum] | MAG TPA: 50S ribosomal protein L24 [Candidatus Akkermansia intestinavium] | MULTISPECIES: 50S ribosomal protein L24 [Akkermansia] | MULTISPECIES: 50S ribosomal protein L24 [Verrucomicrobium] | 50S ribosomal protein L24 [Rubritalea marina] | 50S ribosomal protein L24 [Terrimicrobium sacchariphilum] | 50S ribosomal pr…
OG0000677	MAG TPA: exosortase system-associated protein, TIGR04073 family [Candidatus Akkermansia intestinigallinarum] | MAG TPA: exosortase system-associated protein, TIGR04073 family [Candidatus Akkermansia intestinavium] | MULTISPECIES: exosortase system-associated protein, TIGR04073 family [Akkermansia] | exosortase system-associated protein, TIGR04073 family [Verrucomicrobium spinosum] | exosortase sy…
OG0000678	MAG TPA: 30S ribosomal protein S21 [Candidatus Akkermansia intestinigallinarum] | MAG TPA: 30S ribosomal protein S21 [Candidatus Akkermansia intestinavium] | MULTISPECIES: 30S ribosomal protein S21 [Akkermansia] | 30S ribosomal protein S21 [Verrucomicrobium spinosum] | 30S ribosomal protein S21 [Rubritalea marina] | 30S ribosomal protein S21 [Terrimicrobium sacchariphilum] | 30S ribosomal protein…
OG0000679	MAG TPA: dTMP kinase [Candidatus Akkermansia intestinigallinarum] | MAG TPA: dTMP kinase [Candidatus Akkermansia intestinavium] | dTMP kinase [Akkermansia muciniphila] | dTMP kinase [Verrucomicrobium spinosum] | dTMP kinase [Rubritalea marina] | MULTISPECIES: dTMP kinase [Akkermansia] | MULTISPECIES: dTMP kinase [unclassified Akkermansia] | dTMP kinase [Terrimicrobium sacchariphilum] | dTMP kinas…
OG0000680	MAG TPA: GTPase ObgE [Candidatus Akkermansia intestinigallinarum] | MAG TPA: GTPase ObgE [Candidatus Akkermansia intestinavium] | MULTISPECIES: GTPase ObgE [Akkermansia] | GTPase ObgE [Verrucomicrobium spinosum] | GTPase ObgE [Rubritalea marina] | MULTISPECIES: GTPase ObgE [unclassified Akkermansia] | GTPase ObgE [Terrimicrobium sacchariphilum] | GTPase ObgE [Akkermansia muciniphila] | GTPase Obg…
OG0000683	MAG TPA: squalene/phytoene synthase family protein [Candidatus Akkermansia intestinigallinarum] | MAG TPA: squalene/phytoene synthase family protein [Candidatus Akkermansia intestinavium] | MULTISPECIES: squalene/phytoene synthase family protein [Akkermansia] | squalene/phytoene synthase family protein [Verrucomicrobium spinosum] | squalene/phytoene synthase family protein [Rubritalea marina] | M…
OG0000684	MAG TPA: 2-C-methyl-D-erythritol 4-phosphate cytidylyltransferase [Candidatus Akkermansia intestinigallinarum] | MAG TPA: 2-C-methyl-D-erythritol 4-phosphate cytidylyltransferase [Candidatus Akkermansia intestinavium] | MULTISPECIES: 2-C-methyl-D-erythritol 4-phosphate cytidylyltransferase [Akkermansia] | 2-C-methyl-D-erythritol 4-phosphate cytidylyltransferase [Verrucomicrobium spinosum] | 2-C-m…
OG0000685	MAG TPA: GatB/YqeY domain-containing protein [Candidatus Akkermansia intestinigallinarum] | MAG TPA: GatB/YqeY domain-containing protein [Candidatus Akkermansia intestinavium] | MULTISPECIES: GatB/YqeY domain-containing protein [Akkermansia] | GatB/YqeY domain-containing protein [Verrucomicrobium spinosum] | GatB/YqeY domain-containing protein [Rubritalea marina] | MULTISPECIES: GatB/YqeY domain-…
OG0000686	MAG TPA: biotin synthase BioB [Candidatus Akkermansia intestinigallinarum] | MAG TPA: biotin synthase BioB [Candidatus Akkermansia intestinavium] | MULTISPECIES: biotin synthase BioB [Akkermansia] | biotin synthase BioB [Verrucomicrobium spinosum] | biotin synthase BioB [Rubritalea marina] | MULTISPECIES: biotin synthase BioB [unclassified Akkermansia] | biotin synthase BioB [Terrimicrobium sacch…
OG0000687	MAG TPA: adenosylhomocysteinase, partial [Candidatus Akkermansia intestinigallinarum] | MAG TPA: adenosylhomocysteinase [Candidatus Akkermansia intestinavium] | MULTISPECIES: adenosylhomocysteinase [Akkermansia] | adenosylhomocysteinase [Verrucomicrobium spinosum] | adenosylhomocysteinase [Rubritalea marina] | adenosylhomocysteinase [Akkermansia muciniphila] | MULTISPECIES: adenosylhomocysteinase…
OG0000688	MAG TPA: bifunctional folylpolyglutamate synthase/dihydrofolate synthase [Candidatus Akkermansia intestinigallinarum] | MAG TPA: bifunctional folylpolyglutamate synthase/dihydrofolate synthase [Candidatus Akkermansia intestinavium] | folylpolyglutamate synthase/dihydrofolate synthase family protein [Akkermansia muciniphila] | folylpolyglutamate synthase/dihydrofolate synthase family protein [Verr…
OG0000689	MAG TPA: recombinase RecA [Candidatus Akkermansia intestinigallinarum] | MAG TPA: recombinase RecA [Candidatus Akkermansia intestinavium] | MULTISPECIES: recombinase RecA [Akkermansia] | recombinase RecA [Verrucomicrobium spinosum] | recombinase RecA [Rubritalea marina] | recombinase RecA [Terrimicrobium sacchariphilum] | recombinase RecA [Akkermansia muciniphila] | recombinase RecA [Akkermansia …
OG0000691	MAG TPA: peptide chain release factor N(5)-glutamine methyltransferase [Candidatus Akkermansia intestinigallinarum] | MAG TPA: peptide chain release factor N(5)-glutamine methyltransferase [Candidatus Akkermansia intestinavium] | peptide chain release factor N(5)-glutamine methyltransferase [Akkermansia muciniphila] | peptide chain release factor N(5)-glutamine methyltransferase [Verrucomicrobium…
OG0000692	MAG TPA: peptide chain release factor 1 [Candidatus Akkermansia intestinigallinarum] | MAG TPA: peptide chain release factor 1 [Candidatus Akkermansia intestinavium] | MULTISPECIES: peptide chain release factor 1 [Akkermansia] | peptide chain release factor 1 [Verrucomicrobium spinosum] | peptide chain release factor 1 [Rubritalea marina] | MULTISPECIES: peptide chain release factor 1 [unclassifi…
OG0000694	MAG TPA: redox-regulated ATPase YchF [Candidatus Akkermansia intestinigallinarum] | MAG TPA: redox-regulated ATPase YchF [Candidatus Akkermansia intestinavium] | MULTISPECIES: redox-regulated ATPase YchF [Akkermansia] | redox-regulated ATPase YchF [Verrucomicrobium spinosum] | redox-regulated ATPase YchF [Rubritalea marina] | MULTISPECIES: redox-regulated ATPase YchF [unclassified Akkermansia] | …
OG0000695	MAG TPA: UMP kinase [Candidatus Akkermansia intestinigallinarum] | MAG TPA: UMP kinase [Candidatus Akkermansia intestinavium] | MULTISPECIES: UMP kinase [Akkermansia] | MULTISPECIES: UMP kinase [Verrucomicrobium] | UMP kinase [Rubritalea marina] | UMP kinase [Akkermansia muciniphila] | UMP kinase [Terrimicrobium sacchariphilum] | UMP kinase [Akkermansia glycaniphila] | UMP kinase [Rubritalea squa…
OG0000696	MAG TPA: ribosome recycling factor [Candidatus Akkermansia intestinigallinarum] | MAG TPA: ribosome recycling factor [Candidatus Akkermansia intestinavium] | MULTISPECIES: ribosome recycling factor [Akkermansia] | ribosome recycling factor [Verrucomicrobium spinosum] | ribosome recycling factor [Rubritalea marina] | ribosome recycling factor [Terrimicrobium sacchariphilum] | ribosome recycling fa…
OG0000697	MAG TPA: polymer-forming cytoskeletal protein [Candidatus Akkermansia intestinigallinarum] | MAG TPA: polymer-forming cytoskeletal protein [Candidatus Akkermansia intestinavium] | MULTISPECIES: polymer-forming cytoskeletal protein [Akkermansia] | polymer-forming cytoskeletal protein [Verrucomicrobium spinosum] | polymer-forming cytoskeletal protein [Rubritalea marina] | polymer-forming cytoskelet…
OG0000698	MAG TPA: ATP phosphoribosyltransferase [Candidatus Akkermansia intestinigallinarum] | MAG TPA: ATP phosphoribosyltransferase [Candidatus Akkermansia intestinavium] | MULTISPECIES: ATP phosphoribosyltransferase [Akkermansia] | ATP phosphoribosyltransferase [Verrucomicrobium spinosum] | ATP phosphoribosyltransferase [Rubritalea marina] | ATP phosphoribosyltransferase [Terrimicrobium sacchariphilum]…
OG0000699	MAG TPA: phosphopantothenoylcysteine decarboxylase [Candidatus Akkermansia intestinigallinarum] | MAG TPA: phosphopantothenoylcysteine decarboxylase [Candidatus Akkermansia intestinavium] | phosphopantothenoylcysteine decarboxylase [Akkermansia muciniphila] | phosphopantothenoylcysteine decarboxylase [Verrucomicrobium spinosum] | bifunctional phosphopantothenoylcysteine decarboxylase/phosphopanto…
OG0000701	MAG TPA: triose-phosphate isomerase [Candidatus Akkermansia intestinigallinarum] | MAG TPA: triose-phosphate isomerase [Candidatus Akkermansia intestinavium] | triose-phosphate isomerase [Akkermansia muciniphila] | triose-phosphate isomerase [Verrucomicrobium spinosum] | triose-phosphate isomerase [Rubritalea marina] | MULTISPECIES: triose-phosphate isomerase [Akkermansia] | MULTISPECIES: triose-…
OG0000702	MAG TPA: type I 3-dehydroquinate dehydratase [Candidatus Akkermansia intestinigallinarum] | MAG TPA: type I 3-dehydroquinate dehydratase [Candidatus Akkermansia intestinavium] | MULTISPECIES: type I 3-dehydroquinate dehydratase [Akkermansia] | type I 3-dehydroquinate dehydratase [Verrucomicrobium spinosum] | type I 3-dehydroquinate dehydratase [Rubritalea marina] | type I 3-dehydroquinate dehydra…
OG0000703	MAG TPA: translational GTPase TypA [Candidatus Akkermansia intestinigallinarum] | MAG TPA: translational GTPase TypA [Candidatus Akkermansia intestinavium] | MULTISPECIES: translational GTPase TypA [Akkermansia] | translational GTPase TypA [Verrucomicrobium spinosum] | translational GTPase TypA [Rubritalea marina] | MULTISPECIES: translational GTPase TypA [unclassified Akkermansia] | translationa…
OG0000704	MAG TPA: phospho-sugar mutase [Candidatus Akkermansia intestinigallinarum] | MAG TPA: phospho-sugar mutase [Candidatus Akkermansia intestinavium] | phospho-sugar mutase [Akkermansia muciniphila] | phospho-sugar mutase [Verrucomicrobium spinosum] | phospho-sugar mutase [Rubritalea marina] | MULTISPECIES: phospho-sugar mutase [Akkermansia] | MULTISPECIES: phospho-sugar mutase [unclassified Akkerman…
OG0000706	MAG TPA: DNA polymerase I [Candidatus Akkermansia intestinigallinarum] | MAG TPA: DNA polymerase I [Candidatus Akkermansia intestinavium] | DNA polymerase I [Akkermansia muciniphila] | DNA polymerase I [Verrucomicrobium spinosum] | DNA polymerase I [Rubritalea marina] | MULTISPECIES: DNA polymerase I [Akkermansia] | MULTISPECIES: DNA polymerase I [unclassified Akkermansia] | 5'-3' exonuclease H3T…
OG0000707	MAG TPA: ATP phosphoribosyltransferase regulatory subunit, partial [Candidatus Akkermansia intestinigallinarum] | MAG TPA: histidine--tRNA ligase [Candidatus Akkermansia intestinavium] | histidine--tRNA ligase [Akkermansia muciniphila] | histidine--tRNA ligase [Verrucomicrobium spinosum] | histidine--tRNA ligase [Rubritalea marina] | MULTISPECIES: histidine--tRNA ligase [Akkermansia] | MULTISPECI…
OG0000708	MAG TPA: Asp-tRNA(Asn)/Glu-tRNA(Gln) amidotransferase subunit GatB [Candidatus Akkermansia intestinigallinarum] | MAG TPA: Asp-tRNA(Asn)/Glu-tRNA(Gln) amidotransferase subunit GatB [Candidatus Akkermansia intestinavium] | Asp-tRNA(Asn)/Glu-tRNA(Gln) amidotransferase subunit GatB [Akkermansia muciniphila] | Asp-tRNA(Asn)/Glu-tRNA(Gln) amidotransferase subunit GatB [Verrucomicrobium spinosum] | Asp…
OG0000709	MAG TPA: ATP-dependent helicase [Candidatus Akkermansia intestinigallinarum] | MAG TPA: ATP-dependent helicase [Candidatus Akkermansia intestinavium] | MULTISPECIES: ATP-dependent helicase [Akkermansia] | UvrD-helicase domain-containing protein [Verrucomicrobium spinosum] | ATP-dependent helicase [Rubritalea marina] | ATP-dependent helicase [Akkermansia muciniphila] | MULTISPECIES: ATP-dependent …
OG0000710	MAG TPA: 3-deoxy-8-phosphooctulonate synthase [Candidatus Akkermansia intestinigallinarum] | MAG TPA: 3-deoxy-8-phosphooctulonate synthase [Candidatus Akkermansia intestinavium] | MULTISPECIES: 3-deoxy-8-phosphooctulonate synthase [Akkermansia] | 3-deoxy-8-phosphooctulonate synthase [Verrucomicrobium spinosum] | 3-deoxy-8-phosphooctulonate synthase [Rubritalea marina] | 3-deoxy-8-phosphooctulonat…
OG0000711	MAG TPA: phosphotransferase [Candidatus Akkermansia intestinigallinarum] | MAG TPA: phosphotransferase [Candidatus Akkermansia intestinavium] | phosphotransferase [Akkermansia muciniphila] | phosphotransferase [Verrucomicrobium spinosum] | phosphotransferase [Rubritalea marina] | MULTISPECIES: phosphotransferase [Akkermansia] | MULTISPECIES: phosphotransferase [unclassified Akkermansia] | aminogl…
OG0000712	MAG TPA: TRIC cation channel family protein [Candidatus Akkermansia intestinigallinarum] | MAG TPA: TRIC cation channel family protein [Candidatus Akkermansia intestinavium] | trimeric intracellular cation channel family protein [Akkermansia muciniphila] | trimeric intracellular cation channel family protein [Verrucomicrobium spinosum] | trimeric intracellular cation channel family protein [Rubri…
OG0000713	MAG TPA: GreA/GreB family elongation factor [Candidatus Akkermansia intestinigallinarum] | MAG TPA: DUF3553 domain-containing protein [Candidatus Akkermansia intestinavium] | MULTISPECIES: GreA/GreB family elongation factor [Akkermansia] | GreA/GreB family elongation factor [Verrucomicrobium spinosum] | GreA/GreB family elongation factor [Rubritalea marina] | GreA/GreB family elongation factor [A…
OG0000714	MAG TPA: ParB/RepB/Spo0J family partition protein [Candidatus Akkermansia intestinigallinarum] | MAG TPA: ParB/RepB/Spo0J family partition protein [Candidatus Akkermansia intestinavium] | ParB/RepB/Spo0J family partition protein [Akkermansia muciniphila] | ParB/RepB/Spo0J family partition protein [Verrucomicrobium spinosum] | ParB/RepB/Spo0J family partition protein [Rubritalea marina] | MULTISPE…
OG0000715	MAG TPA: phytoene/squalene synthase family protein [Candidatus Akkermansia intestinigallinarum] | MAG TPA: phytoene/squalene synthase family protein [Candidatus Akkermansia intestinavium] | MULTISPECIES: phytoene/squalene synthase family protein [Akkermansia] | squalene/phytoene synthase family protein [Verrucomicrobium spinosum] | squalene/phytoene synthase family protein [Rubritalea marina] | M…
OG0000716	MAG TPA: signal peptidase I [Candidatus Akkermansia intestinigallinarum] | MAG TPA: signal peptidase I [Candidatus Akkermansia intestinavium] | signal peptidase I [Akkermansia muciniphila] | signal peptidase I [Verrucomicrobium spinosum] | signal peptidase I [Rubritalea marina] | MULTISPECIES: signal peptidase I [Akkermansia] | MULTISPECIES: signal peptidase I [unclassified Akkermansia] | signal …
OG0000717	MAG TPA: undecaprenyl-diphosphate phosphatase [Candidatus Akkermansia intestinigallinarum] | MAG TPA: undecaprenyl-diphosphate phosphatase [Candidatus Akkermansia intestinavium] | MULTISPECIES: undecaprenyl-diphosphate phosphatase [Akkermansia] | undecaprenyl-diphosphate phosphatase [Verrucomicrobium spinosum] | undecaprenyl-diphosphate phosphatase [Rubritalea marina] | MULTISPECIES: undecaprenyl…
OG0000718	MAG TPA: hypothetical protein H9862_06770 [Candidatus Akkermansia intestinigallinarum] | MAG TPA: hypothetical protein H9976_00970 [Candidatus Akkermansia intestinavium] | Lipoate-protein ligase A-like protein [Akkermansia muciniphila] | biotin/lipoate A/B protein ligase [Verrucomicrobium spinosum] | hypothetical protein [Rubritalea marina] | MULTISPECIES: lipoate-protein ligase A-like protein [A…
OG0000719	MAG TPA: glycine--tRNA ligase [Candidatus Akkermansia intestinigallinarum] | MAG TPA: glycine--tRNA ligase [Candidatus Akkermansia intestinavium] | MULTISPECIES: glycine--tRNA ligase [Akkermansia] | glycine--tRNA ligase [Verrucomicrobium spinosum] | glycine--tRNA ligase [Rubritalea marina] | MULTISPECIES: glycine--tRNA ligase [unclassified Akkermansia] | glycine--tRNA ligase [Akkermansia sp. KLE1…
OG0000721	MAG TPA: argininosuccinate synthase [Candidatus Akkermansia intestinigallinarum] | MAG TPA: argininosuccinate synthase [Candidatus Akkermansia intestinavium] | argininosuccinate synthase [Akkermansia muciniphila] | argininosuccinate synthase [Verrucomicrobium spinosum] | argininosuccinate synthase [Rubritalea marina] | MULTISPECIES: argininosuccinate synthase [Akkermansia] | MULTISPECIES: arginin…
OG0000722	MAG TPA: signal peptidase II, partial [Candidatus Akkermansia intestinigallinarum] | MAG TPA: signal peptidase II [Candidatus Akkermansia intestinavium] | signal peptidase II [Akkermansia muciniphila] | signal peptidase II [Verrucomicrobium spinosum] | signal peptidase II [Rubritalea marina] | MULTISPECIES: signal peptidase II [Akkermansia] | MULTISPECIES: signal peptidase II [unclassified Akkerm…
OG0000723	MAG TPA: 30S ribosomal protein S12 [Candidatus Akkermansia intestinigallinarum] | MAG TPA: 30S ribosomal protein S12 [Candidatus Akkermansia intestinavium] | MULTISPECIES: 30S ribosomal protein S12 [Akkermansia] | 30S ribosomal protein S12 [Verrucomicrobium spinosum] | 30S ribosomal protein S12 [Rubritalea marina] | 30S ribosomal protein S12 [Terrimicrobium sacchariphilum] | 30S ribosomal protein…
OG0000725	MAG TPA: chaperonin GroEL [Candidatus Akkermansia intestinigallinarum] | MAG TPA: chaperonin GroEL [Candidatus Akkermansia intestinavium] | chaperonin GroEL [Akkermansia muciniphila] | chaperonin GroEL [Verrucomicrobium spinosum] | chaperonin GroEL [Rubritalea marina] | MULTISPECIES: chaperonin GroEL [Akkermansia] | chaperonin GroEL [Terrimicrobium sacchariphilum] | chaperonin GroEL, partial [Akk…
OG0000726	MAG TPA: co-chaperone GroES [Candidatus Akkermansia intestinigallinarum] | MAG TPA: co-chaperone GroES [Candidatus Akkermansia intestinavium] | MULTISPECIES: co-chaperone GroES [Akkermansia] | MULTISPECIES: co-chaperone GroES [Verrucomicrobium] | co-chaperone GroES [Rubritalea marina] | co-chaperone GroES [Terrimicrobium sacchariphilum] | co-chaperone GroES [Akkermansia muciniphila] | co-chaperon…
OG0000727	MAG TPA: TIGR00282 family metallophosphoesterase [Candidatus Akkermansia intestinigallinarum] | MAG TPA: TIGR00282 family metallophosphoesterase [Candidatus Akkermansia intestinavium] | MULTISPECIES: TIGR00282 family metallophosphoesterase [Akkermansia] | TIGR00282 family metallophosphoesterase [Verrucomicrobium spinosum] | TIGR00282 family metallophosphoesterase [Rubritalea marina] | MULTISPECIE…
OG0000728	MAG TPA: quinone-dependent dihydroorotate dehydrogenase [Candidatus Akkermansia intestinigallinarum] | MAG TPA: quinone-dependent dihydroorotate dehydrogenase [Candidatus Akkermansia intestinavium] | quinone-dependent dihydroorotate dehydrogenase [Akkermansia muciniphila] | quinone-dependent dihydroorotate dehydrogenase [Verrucomicrobium spinosum] | quinone-dependent dihydroorotate dehydrogenase …
OG0000729	MAG TPA: Fe-S cluster assembly ATPase SufC [Candidatus Akkermansia intestinigallinarum] | MAG TPA: Fe-S cluster assembly ATPase SufC [Candidatus Akkermansia intestinavium] | MULTISPECIES: Fe-S cluster assembly ATPase SufC [Akkermansia] | Fe-S cluster assembly ATPase SufC [Verrucomicrobium spinosum] | Fe-S cluster assembly ATPase SufC [Rubritalea marina] | MULTISPECIES: Fe-S cluster assembly ATPas…
OG0000731	MAG TPA: 30S ribosomal protein S20 [Candidatus Akkermansia intestinigallinarum] | MAG TPA: 30S ribosomal protein S20 [Candidatus Akkermansia intestinavium] | MULTISPECIES: 30S ribosomal protein S20 [Akkermansia] | MULTISPECIES: 30S ribosomal protein S20 [Verrucomicrobium] | 30S ribosomal protein S20 [Rubritalea marina] | 30S ribosomal protein S20 [Terrimicrobium sacchariphilum] | 30S ribosomal pr…
OG0000733	MAG TPA: hypothetical protein H9862_07385 [Candidatus Akkermansia intestinigallinarum] | MAG TPA: hypothetical protein H9976_03740 [Candidatus Akkermansia intestinavium] | MULTISPECIES: LPS-assembly protein LptD [Akkermansia] | hypothetical protein [Verrucomicrobium spinosum] | LPS-assembly protein LptD [Rubritalea marina] | MULTISPECIES: hypothetical protein [Akkermansia] | MULTISPECIES: LPS-ass…
OG0000734	MAG TPA: lysine--tRNA ligase [Candidatus Akkermansia intestinigallinarum] | MAG TPA: lysine--tRNA ligase [Candidatus Akkermansia intestinavium] | MULTISPECIES: lysine--tRNA ligase [Akkermansia] | lysine--tRNA ligase [Verrucomicrobium spinosum] | lysine--tRNA ligase [Rubritalea marina] | amino acid--tRNA ligase-related protein [Akkermansia muciniphila] | MULTISPECIES: lysine--tRNA ligase [unclassi…
OG0000735	MAG TPA: NADH-quinone oxidoreductase subunit D [Candidatus Akkermansia intestinigallinarum] | MAG TPA: NADH-quinone oxidoreductase subunit D [Candidatus Akkermansia intestinavium] | MULTISPECIES: NADH dehydrogenase (quinone) subunit D [Akkermansia] | NADH dehydrogenase (quinone) subunit D [Verrucomicrobium spinosum] | NADH dehydrogenase (quinone) subunit D [Rubritalea marina] | NADH dehydrogenase…
OG0000736	MAG TPA: NADH-quinone oxidoreductase subunit NuoF [Candidatus Akkermansia intestinigallinarum] | MAG TPA: NADH-quinone oxidoreductase subunit NuoF [Candidatus Akkermansia intestinavium] | MULTISPECIES: NADH-quinone oxidoreductase subunit NuoF [Akkermansia] | NADH-quinone oxidoreductase subunit NuoF [Verrucomicrobium spinosum] | NADH-quinone oxidoreductase subunit NuoF [Rubritalea marina] | NADH-q…
OG0000737	MAG TPA: molybdopterin-dependent oxidoreductase [Candidatus Akkermansia intestinigallinarum] | MAG TPA: molybdopterin-dependent oxidoreductase [Candidatus Akkermansia intestinavium] | MULTISPECIES: molybdopterin-dependent oxidoreductase [Akkermansia] | molybdopterin-dependent oxidoreductase [Verrucomicrobium spinosum] | molybdopterin-dependent oxidoreductase [Rubritalea marina] | MULTISPECIES: mo…
OG0000738	MAG TPA: NADH-quinone oxidoreductase subunit L [Candidatus Akkermansia intestinigallinarum] | MAG TPA: NADH-quinone oxidoreductase subunit L [Candidatus Akkermansia intestinavium] | NADH-quinone oxidoreductase subunit L [Akkermansia muciniphila] | NADH-quinone oxidoreductase subunit L [Verrucomicrobium spinosum] | NADH-quinone oxidoreductase subunit L [Rubritalea marina] | MULTISPECIES: NADH-quin…
OG0000739	MAG TPA: hypothetical protein H9862_07490 [Candidatus Akkermansia intestinigallinarum] | MAG TPA: hypothetical protein H9976_03395 [Candidatus Akkermansia intestinavium] | MULTISPECIES: NADH-quinone oxidoreductase subunit M [Akkermansia] | NADH-quinone oxidoreductase subunit M [Verrucomicrobium spinosum] | NADH-quinone oxidoreductase subunit M [Rubritalea marina] | MULTISPECIES: proton-conducting…
OG0000740	MAG TPA: NADH-quinone oxidoreductase subunit N [Candidatus Akkermansia intestinigallinarum] | MAG TPA: NADH-quinone oxidoreductase subunit N [Candidatus Akkermansia intestinavium] | NADH-quinone oxidoreductase subunit N [Akkermansia muciniphila] | NADH-quinone oxidoreductase subunit N [Verrucomicrobium spinosum] | NADH-quinone oxidoreductase subunit N [Rubritalea marina] | MULTISPECIES: NADH-quin…
OG0000741	MAG TPA: acetolactate synthase small subunit [Candidatus Akkermansia intestinigallinarum] | MAG TPA: acetolactate synthase small subunit [Candidatus Akkermansia intestinavium] | MULTISPECIES: acetolactate synthase small subunit [Akkermansia] | acetolactate synthase small subunit [Verrucomicrobium spinosum] | acetolactate synthase small subunit [Rubritalea marina] | acetolactate synthase small sub…
OG0000744	MAG TPA: ATP-binding cassette domain-containing protein [Candidatus Akkermansia intestinigallinarum] | MAG TPA: ATP-binding cassette domain-containing protein [Candidatus Akkermansia intestinavium] | ABC-F family ATP-binding cassette domain-containing protein [Akkermansia muciniphila] | ABC-F family ATP-binding cassette domain-containing protein [Verrucomicrobium spinosum] | ABC-F family ATP-bind…
OG0000745	MAG TPA: ComF family protein [Candidatus Akkermansia intestinigallinarum] | MAG TPA: ComF family protein [Candidatus Akkermansia intestinavium] | ComF family protein [Akkermansia muciniphila] | ComF family protein [Verrucomicrobium spinosum] | double zinc ribbon domain-containing protein [Rubritalea marina] | MULTISPECIES: ComF family protein [Akkermansia] | MULTISPECIES: ComF family protein [unc…
OG0000746	MAG TPA: hypothetical protein H9862_07625 [Candidatus Akkermansia intestinigallinarum] | MAG TPA: hypothetical protein H9976_08080 [Candidatus Akkermansia intestinavium] | MULTISPECIES: DNA polymerase III subunit delta [Akkermansia] | DNA polymerase III subunit delta [Verrucomicrobium spinosum] | DNA polymerase III subunit delta [Rubritalea marina] | DNA polymerase III subunit delta [Akkermansia …
OG0000747	MAG TPA: tRNA uridine-5-carboxymethylaminomethyl(34) synthesis enzyme MnmG, partial [Candidatus Akkermansia intestinigallinarum] | MAG TPA: tRNA uridine-5-carboxymethylaminomethyl(34) synthesis enzyme MnmG [Candidatus Akkermansia intestinavium] | tRNA uridine-5-carboxymethylaminomethyl(34) synthesis enzyme MnmG [Akkermansia muciniphila] | tRNA uridine-5-carboxymethylaminomethyl(34) synthesis enzy…
OG0000748	MAG TPA: RNA methyltransferase, partial [Candidatus Akkermansia intestinigallinarum] | MAG TPA: 16S rRNA (uracil(1498)-N(3))-methyltransferase [Candidatus Akkermansia intestinavium] | 16S rRNA (uracil(1498)-N(3))-methyltransferase [Akkermansia muciniphila] | 16S rRNA (uracil(1498)-N(3))-methyltransferase [Verrucomicrobium spinosum] | 16S rRNA (uracil(1498)-N(3))-methyltransferase [Rubritalea mari…
OG0000750	MAG TPA: hypothetical protein H9862_07695 [Candidatus Akkermansia intestinigallinarum] | MAG TPA: hypothetical protein H9976_05655 [Candidatus Akkermansia intestinavium] | MULTISPECIES: hypothetical protein [Akkermansia] | hypothetical protein [Verrucomicrobium spinosum] | hypothetical protein [Rubritalea marina] | MULTISPECIES: hypothetical protein [unclassified Akkermansia] | hypothetical prote…
OG0000751	MAG TPA: translation elongation factor 4 [Candidatus Akkermansia intestinigallinarum] | MAG TPA: translation elongation factor 4 [Candidatus Akkermansia intestinavium] | MULTISPECIES: translation elongation factor 4 [Akkermansia] | translation elongation factor 4 [Verrucomicrobium spinosum] | translation elongation factor 4 [Rubritalea marina] | translation elongation factor 4 [Terrimicrobium sac…
OG0000752	MAG TPA: hypothetical protein H9862_07735 [Candidatus Akkermansia intestinigallinarum] | MAG TPA: hypothetical protein H9976_00045 [Candidatus Akkermansia intestinavium] | MULTISPECIES: Minf_1886 family protein [Akkermansia] | Minf_1886 family protein [Verrucomicrobium spinosum] | Minf_1886 family protein [Rubritalea marina] | Minf_1886 family protein [Akkermansia sp. UNK.MGS-1] | MULTISPECIES: M…
OG0000753	MAG TPA: bifunctional hydroxymethylpyrimidine kinase/phosphomethylpyrimidine kinase [Candidatus Akkermansia intestinigallinarum] | MAG TPA: bifunctional hydroxymethylpyrimidine kinase/phosphomethylpyrimidine kinase [Candidatus Akkermansia intestinavium] | MULTISPECIES: bifunctional hydroxymethylpyrimidine kinase/phosphomethylpyrimidine kinase [Akkermansia] | bifunctional hydroxymethylpyrimidine k…
OG0000754	MAG TPA: pilus assembly protein PilB, partial [Candidatus Akkermansia intestinigallinarum] | MAG TPA: GspE/PulE family protein [Candidatus Akkermansia intestinavium] | MULTISPECIES: GspE/PulE family protein [Akkermansia] | GspE/PulE family protein [Verrucomicrobium spinosum] | GspE/PulE family protein [Rubritalea marina] | GspE/PulE family protein [Terrimicrobium sacchariphilum] | pilus assembly …
OG0000755	MAG TPA: dethiobiotin synthase [Candidatus Akkermansia intestinigallinarum] | MAG TPA: dethiobiotin synthase [Candidatus Akkermansia intestinavium] | MULTISPECIES: dethiobiotin synthase [Akkermansia] | dethiobiotin synthase [Verrucomicrobium spinosum] | dethiobiotin synthase [Rubritalea marina] | MULTISPECIES: dethiobiotin synthase [unclassified Akkermansia] | dethiobiotin synthase [Terrimicrobiu…
OG0000756	MAG TPA: diadenylate cyclase [Candidatus Akkermansia intestinigallinarum] | MAG TPA: diadenylate cyclase [Candidatus Akkermansia intestinavium] | MULTISPECIES: diadenylate cyclase CdaA [Akkermansia] | diadenylate cyclase CdaA [Verrucomicrobium spinosum] | diadenylate cyclase CdaA [Rubritalea marina] | diadenylate cyclase CdaA [Terrimicrobium sacchariphilum] | TIGR00159 family protein [Akkermansia…
OG0000757	MAG TPA: 4-hydroxy-3-methylbut-2-enyl diphosphate reductase [Candidatus Akkermansia intestinigallinarum] | MAG TPA: 4-hydroxy-3-methylbut-2-enyl diphosphate reductase [Candidatus Akkermansia intestinavium] | MULTISPECIES: 4-hydroxy-3-methylbut-2-enyl diphosphate reductase [Akkermansia] | 4-hydroxy-3-methylbut-2-enyl diphosphate reductase [Verrucomicrobium spinosum] | 4-hydroxy-3-methylbut-2-enyl …
OG0000758	MAG TPA: DNA gyrase subunit A, partial [Candidatus Akkermansia intestinigallinarum] | MAG TPA: DNA gyrase subunit A [Candidatus Akkermansia intestinavium] | MULTISPECIES: DNA gyrase subunit A [Akkermansia] | DNA gyrase subunit A [Verrucomicrobium spinosum] | DNA gyrase subunit A [Rubritalea marina] | MULTISPECIES: DNA gyrase subunit A [unclassified Akkermansia] | DNA gyrase subunit A [Terrimicrob…
OG0000761	MAG TPA: exodeoxyribonuclease VII large subunit [Candidatus Akkermansia intestinigallinarum] | MAG TPA: exodeoxyribonuclease VII large subunit [Candidatus Akkermansia intestinavium] | exodeoxyribonuclease VII large subunit [Akkermansia muciniphila] | exodeoxyribonuclease VII large subunit [Verrucomicrobium spinosum] | exodeoxyribonuclease VII large subunit [Rubritalea marina] | MULTISPECIES: exod…
OG0000762	MAG TPA: (E)-4-hydroxy-3-methylbut-2-enyl-diphosphate synthase [Candidatus Akkermansia intestinigallinarum] | MAG TPA: (E)-4-hydroxy-3-methylbut-2-enyl-diphosphate synthase [Candidatus Akkermansia intestinavium] | (E)-4-hydroxy-3-methylbut-2-enyl-diphosphate synthase [Akkermansia muciniphila] | (E)-4-hydroxy-3-methylbut-2-enyl-diphosphate synthase [Verrucomicrobium spinosum] | (E)-4-hydroxy-3-met…
OG0000763	MAG TPA: excinuclease ABC subunit UvrC [Candidatus Akkermansia intestinigallinarum] | MAG TPA: excinuclease ABC subunit UvrC [Candidatus Akkermansia intestinavium] | excinuclease ABC subunit UvrC [Akkermansia muciniphila] | excinuclease ABC subunit UvrC [Verrucomicrobium spinosum] | excinuclease ABC subunit UvrC [Rubritalea marina] | MULTISPECIES: excinuclease ABC subunit UvrC [Akkermansia] | MUL…
OG0000764	MAG TPA: integration host factor subunit beta [Candidatus Akkermansia intestinigallinarum] | MAG TPA: integration host factor subunit beta [Candidatus Akkermansia intestinavium] | MULTISPECIES: HU family DNA-binding protein [Akkermansia] | MULTISPECIES: HU family DNA-binding protein [Verrucomicrobium] | HU family DNA-binding protein [Rubritalea marina] | HU family DNA-binding protein [Terrimicrob…
OG0000765	MAG TPA: tRNA dihydrouridine synthase DusB [Candidatus Akkermansia intestinigallinarum] | MAG TPA: tRNA dihydrouridine synthase DusB [Candidatus Akkermansia intestinavium] | MULTISPECIES: tRNA dihydrouridine synthase DusB [Akkermansia] | tRNA dihydrouridine synthase DusB [Verrucomicrobium spinosum] | tRNA dihydrouridine synthase DusB [Rubritalea marina] | tRNA dihydrouridine synthase DusB [Terrim…
OG0000766	MAG TPA: signal recognition particle-docking protein FtsY, partial [Candidatus Akkermansia intestinigallinarum] | MAG TPA: signal recognition particle-docking protein FtsY [Candidatus Akkermansia intestinavium] | MULTISPECIES: signal recognition particle-docking protein FtsY [Akkermansia] | signal recognition particle-docking protein FtsY [Verrucomicrobium spinosum] | signal recognition particle-…
OG0000767	MAG TPA: 8-amino-7-oxononanoate synthase [Candidatus Akkermansia intestinigallinarum] | MAG TPA: 8-amino-7-oxononanoate synthase [Candidatus Akkermansia intestinavium] | MULTISPECIES: 8-amino-7-oxononanoate synthase [Akkermansia] | 8-amino-7-oxononanoate synthase [Verrucomicrobium spinosum] | 8-amino-7-oxononanoate synthase [Rubritalea marina] | 8-amino-7-oxononanoate synthase [Akkermansia mucini…
OG0000768	MAG TPA: hypothetical protein H9862_08070 [Candidatus Akkermansia intestinigallinarum] | MAG TPA: hypothetical protein H9976_07340 [Candidatus Akkermansia intestinavium] | MULTISPECIES: hypothetical protein [Akkermansia] | hypothetical protein [Verrucomicrobium spinosum] | hypothetical protein [Rubritalea marina] | hypothetical protein [Terrimicrobium sacchariphilum] | MULTISPECIES: hypothetical …
OG0000771	MAG TPA: UDP-N-acetylmuramoyl-L-alanine--D-glutamate ligase [Candidatus Akkermansia intestinigallinarum] | MAG TPA: UDP-N-acetylmuramoyl-L-alanine--D-glutamate ligase [Candidatus Akkermansia intestinavium] | UDP-N-acetylmuramoyl-L-alanine--D-glutamate ligase [Akkermansia muciniphila] | UDP-N-acetylmuramoyl-L-alanine--D-glutamate ligase [Verrucomicrobium spinosum] | UDP-N-acetylmuramoyl-L-alanine-…
OG0000772	MAG TPA: undecaprenyldiphospho-muramoylpentapeptide beta-N-acetylglucosaminyltransferase [Candidatus Akkermansia intestinigallinarum] | MAG TPA: UDP-N-acetylglucosamine--N-acetylmuramyl-(pentapeptide) pyrophosphoryl-undecaprenol N-acetylglucosamine transferase [Candidatus Akkermansia intestinavium] | undecaprenyldiphospho-muramoylpentapeptide beta-N-acetylglucosaminyltransferase [Akkermansia muci…
OG0000773	MAG TPA: DUF177 domain-containing protein [Candidatus Akkermansia intestinigallinarum] | MAG TPA: DUF177 domain-containing protein [Candidatus Akkermansia intestinavium] | MULTISPECIES: hypothetical protein [Akkermansia] | YceD family protein [Verrucomicrobium spinosum] | hypothetical protein [Rubritalea marina] | DUF177 domain-containing protein [Akkermansia muciniphila] | MULTISPECIES: hypothet…
OG0000774	MAG TPA: 50S ribosomal protein L32 [Candidatus Akkermansia intestinigallinarum] | MAG TPA: 50S ribosomal protein L32 [Candidatus Akkermansia intestinavium] | MULTISPECIES: 50S ribosomal protein L32 [Akkermansia] | MULTISPECIES: 50S ribosomal protein L32 [Verrucomicrobium] | 50S ribosomal protein L32 [Rubritalea marina] | MULTISPECIES: 50S ribosomal protein L32 [unclassified Akkermansia] | 50S rib…
OG0000775	MAG TPA: glutamine-hydrolyzing GMP synthase [Candidatus Akkermansia intestinigallinarum] | MAG TPA: glutamine-hydrolyzing GMP synthase [Candidatus Akkermansia intestinavium] | glutamine-hydrolyzing GMP synthase [Akkermansia muciniphila] | glutamine-hydrolyzing GMP synthase [Verrucomicrobium spinosum] | glutamine-hydrolyzing GMP synthase [Rubritalea marina] | MULTISPECIES: glutamine-hydrolyzing GM…
OG0000776	MAG TPA: transcription-repair coupling factor [Candidatus Akkermansia intestinigallinarum] | MAG TPA: transcription-repair coupling factor [Candidatus Akkermansia intestinavium] | DEAD/DEAH box helicase [Akkermansia muciniphila] | transcription-repair coupling factor [Verrucomicrobium spinosum] | transcription-repair coupling factor [Rubritalea marina] | MULTISPECIES: transcription-repair couplin…
OG0000777	MAG TPA: 3-phosphoshikimate 1-carboxyvinyltransferase [Candidatus Akkermansia intestinigallinarum] | MAG TPA: 3-phosphoshikimate 1-carboxyvinyltransferase [Candidatus Akkermansia intestinavium] | 3-phosphoshikimate 1-carboxyvinyltransferase [Akkermansia muciniphila] | 3-phosphoshikimate 1-carboxyvinyltransferase [Verrucomicrobium spinosum] | 3-phosphoshikimate 1-carboxyvinyltransferase [Rubritale…
OG0000778	MAG TPA: DNA primase [Candidatus Akkermansia intestinigallinarum] | MAG TPA: DNA primase [Candidatus Akkermansia intestinavium] | DNA primase [Akkermansia muciniphila] | DNA primase [Verrucomicrobium spinosum] | DNA primase [Rubritalea marina] | MULTISPECIES: DNA primase [Akkermansia] | MULTISPECIES: DNA primase [unclassified Akkermansia] | DNA primase [Terrimicrobium sacchariphilum] | DNA primas…
OG0000779	MAG TPA: RIP metalloprotease RseP [Candidatus Akkermansia intestinigallinarum] | MAG TPA: RIP metalloprotease RseP [Candidatus Akkermansia intestinavium] | RIP metalloprotease RseP [Akkermansia muciniphila] | RIP metalloprotease RseP [Verrucomicrobium spinosum] | RIP metalloprotease RseP [Rubritalea marina] | MULTISPECIES: RIP metalloprotease RseP [Akkermansia] | MULTISPECIES: RIP metalloprotease…
OG0000780	MAG TPA: F0F1 ATP synthase subunit A [Candidatus Akkermansia intestinigallinarum] | MAG TPA: F0F1 ATP synthase subunit A [Candidatus Akkermansia intestinavium] | MULTISPECIES: F0F1 ATP synthase subunit A [Akkermansia] | F0F1 ATP synthase subunit A [Verrucomicrobium spinosum] | F0F1 ATP synthase subunit A [Rubritalea marina] | MULTISPECIES: F0F1 ATP synthase subunit A [unclassified Akkermansia] | …
OG0000781	MAG TPA: hypothetical protein H9862_08475 [Candidatus Akkermansia intestinigallinarum] | MAG TPA: hypothetical protein H9976_02785 [Candidatus Akkermansia intestinavium] | MULTISPECIES: ATPase [Akkermansia] | hypothetical protein [Verrucomicrobium spinosum] | hypothetical protein [Rubritalea marina] | MULTISPECIES: h+transporting two-sector ATPase C subunit [Akkermansia] | MULTISPECIES: ATP synth…
OG0000782	MAG TPA: hypothetical protein H9862_08480 [Candidatus Akkermansia intestinigallinarum] | MAG TPA: hypothetical protein H9976_02790 [Candidatus Akkermansia intestinavium] | MULTISPECIES: ATP synthase F0 subunit B [Akkermansia] | F0F1 ATP synthase subunit B [Verrucomicrobium spinosum] | F0F1 ATP synthase subunit B [Rubritalea marina] | ATP synthase F0 subunit B [Akkermansia muciniphila] | F0F1 ATP …
OG0000783	MAG TPA: ATP synthase F1 subunit delta [Candidatus Akkermansia intestinigallinarum] | MAG TPA: ATP synthase F1 subunit delta [Candidatus Akkermansia intestinavium] | F0F1 ATP synthase subunit delta [Akkermansia muciniphila] | F0F1 ATP synthase subunit delta [Verrucomicrobium spinosum] | F0F1 ATP synthase subunit delta [Rubritalea marina] | MULTISPECIES: F0F1 ATP synthase subunit delta [Akkermansi…
OG0000784	MAG TPA: ATP synthase F1 subunit gamma [Candidatus Akkermansia intestinigallinarum] | MAG TPA: ATP synthase F1 subunit gamma [Candidatus Akkermansia intestinavium] | MULTISPECIES: ATP synthase F1 subunit gamma [Akkermansia] | ATP synthase F1 subunit gamma [Verrucomicrobium spinosum] | ATP synthase F1 subunit gamma [Rubritalea marina] | ATP synthase F1 subunit gamma [Terrimicrobium sacchariphilum]…
OG0000785	MAG TPA: YggS family pyridoxal phosphate-dependent enzyme [Candidatus Akkermansia intestinigallinarum] | MAG TPA: YggS family pyridoxal phosphate-dependent enzyme [Candidatus Akkermansia intestinavium] | YggS family pyridoxal phosphate-dependent enzyme [Akkermansia muciniphila] | YggS family pyridoxal phosphate-dependent enzyme [Verrucomicrobium spinosum] | YggS family pyridoxal phosphate-depende…
OG0000786	MAG TPA: glycosyltransferase [Candidatus Akkermansia intestinigallinarum] | MAG TPA: glycosyltransferase [Candidatus Akkermansia intestinavium] | MULTISPECIES: cellulose synthase family protein [Akkermansia] | glycosyltransferase [Verrucomicrobium spinosum] | cellulose synthase family protein [Rubritalea marina] | MULTISPECIES: cellulose synthase family protein [unclassified Akkermansia] | cellul…
OG0000787	MAG TPA: ribulose-phosphate 3-epimerase [Candidatus Akkermansia intestinigallinarum] | MAG TPA: ribulose-phosphate 3-epimerase [Candidatus Akkermansia intestinavium] | ribulose-phosphate 3-epimerase [Akkermansia muciniphila] | ribulose-phosphate 3-epimerase [Verrucomicrobium spinosum] | ribulose-phosphate 3-epimerase [Rubritalea marina] | MULTISPECIES: ribulose-phosphate 3-epimerase [Akkermansia]…
OG0000788	MAG TPA: Hsp33 family molecular chaperone HslO [Candidatus Akkermansia intestinigallinarum] | MAG TPA: Hsp33 family molecular chaperone HslO [Candidatus Akkermansia intestinavium] | MULTISPECIES: Hsp33 family molecular chaperone HslO [Akkermansia] | Hsp33 family molecular chaperone HslO [Verrucomicrobium spinosum] | Hsp33 family molecular chaperone HslO [Rubritalea marina] | Hsp33 family molecula…
OG0000789	MAG TPA: UDP-N-acetylglucosamine 1-carboxyvinyltransferase [Candidatus Akkermansia intestinigallinarum] | MAG TPA: UDP-N-acetylglucosamine 1-carboxyvinyltransferase [Candidatus Akkermansia intestinavium] | MULTISPECIES: UDP-N-acetylglucosamine 1-carboxyvinyltransferase [Akkermansia] | UDP-N-acetylglucosamine 1-carboxyvinyltransferase [Verrucomicrobium spinosum] | UDP-N-acetylglucosamine 1-carboxy…
OG0000790	MAG TPA: septum formation protein Maf [Candidatus Akkermansia intestinigallinarum] | MAG TPA: septum formation protein Maf [Candidatus Akkermansia intestinavium] | Maf family protein [Akkermansia muciniphila] | Maf family protein [Verrucomicrobium spinosum] | Maf family protein [Rubritalea marina] | MULTISPECIES: Maf family protein [Akkermansia] | MULTISPECIES: Maf family protein [unclassified Ak…
OG0000791	MAG TPA: DUF2851 family protein [Candidatus Akkermansia intestinigallinarum] | MAG TPA: DUF2851 family protein [Candidatus Akkermansia intestinavium] | DUF2851 family protein [Akkermansia muciniphila] | DUF2851 family protein [Verrucomicrobium spinosum] | DUF2851 family protein [Rubritalea marina] | MULTISPECIES: DUF2851 family protein [Akkermansia] | MULTISPECIES: DUF2851 family protein [unclass…
OG0000792	MAG TPA: STAS domain-containing protein [Candidatus Akkermansia intestinigallinarum] | MAG TPA: STAS domain-containing protein [Candidatus Akkermansia intestinavium] | MULTISPECIES: STAS domain-containing protein [Akkermansia] | STAS domain-containing protein [Verrucomicrobium spinosum] | STAS domain-containing protein [Rubritalea marina] | STAS domain-containing protein [Terrimicrobium saccharip…
OG0000793	MAG TPA: 16S rRNA (cytidine(1402)-2'-O)-methyltransferase [Candidatus Akkermansia intestinigallinarum] | MAG TPA: 16S rRNA (cytidine(1402)-2'-O)-methyltransferase [Candidatus Akkermansia intestinavium] | 16S rRNA (cytidine(1402)-2'-O)-methyltransferase [Akkermansia muciniphila] | 16S rRNA (cytidine(1402)-2'-O)-methyltransferase [Verrucomicrobium spinosum] | 16S rRNA (cytidine(1402)-2'-O)-methyltr…
OG0000794	MAG TPA: hypothetical protein H9862_08775 [Candidatus Akkermansia intestinigallinarum] | MAG TPA: hypothetical protein H9976_04830 [Candidatus Akkermansia intestinavium] | MULTISPECIES: LPS assembly lipoprotein LptE [Akkermansia] | LPS assembly lipoprotein LptE [Verrucomicrobium spinosum] | LPS assembly lipoprotein LptE [Rubritalea marina] | LptE family protein [Akkermansia muciniphila] | MULTISP…
OG0000795	MAG TPA: outer membrane protein assembly factor BamD [Candidatus Akkermansia intestinigallinarum] | MAG TPA: outer membrane protein assembly factor BamD [Candidatus Akkermansia intestinavium] | tetratricopeptide repeat protein [Akkermansia muciniphila] | outer membrane protein assembly factor BamD [Verrucomicrobium spinosum] | outer membrane protein assembly factor BamD [Rubritalea marina] | MULT…
OG0000796	MAG TPA: ABC transporter ATP-binding protein [Candidatus Akkermansia intestinigallinarum] | MAG TPA: ABC transporter ATP-binding protein [Candidatus Akkermansia intestinavium] | MULTISPECIES: ABC transporter ATP-binding protein [Akkermansia] | ABC transporter ATP-binding protein [Verrucomicrobium spinosum] | ABC transporter ATP-binding protein [Rubritalea marina] | MULTISPECIES: ABC transporter A…
OG0000797	MAG TPA: dipeptidase [Candidatus Akkermansia intestinigallinarum] | MAG TPA: dipeptidase [Candidatus Akkermansia intestinavium] | dipeptidase [Akkermansia muciniphila] | dipeptidase [Verrucomicrobium spinosum] | dipeptidase [Rubritalea marina] | MULTISPECIES: dipeptidase [Akkermansia] | MULTISPECIES: dipeptidase [unclassified Akkermansia] | dipeptidase [Terrimicrobium sacchariphilum] | peptidase …
OG0000798	MAG TPA: translation initiation factor IF-3 [Candidatus Akkermansia intestinigallinarum] | MAG TPA: translation initiation factor IF-3 [Candidatus Akkermansia intestinavium] | MULTISPECIES: translation initiation factor IF-3 [Akkermansia] | translation initiation factor IF-3 [Verrucomicrobium spinosum] | translation initiation factor IF-3 [Rubritalea marina] | translation initiation factor IF-3 […
OG0000799	MAG TPA: DUF883 family protein [Candidatus Akkermansia intestinigallinarum] | MAG TPA: DUF883 family protein [Candidatus Akkermansia intestinavium] | MULTISPECIES: DUF883 C-terminal domain-containing protein [Akkermansia] | DUF883 family protein [Verrucomicrobium spinosum] | DUF883 family protein [Rubritalea marina] | MULTISPECIES: DUF883 family protein [Akkermansia] | YqjD family protein [Terrim…
OG0000800	MAG TPA: glutamine-hydrolyzing carbamoyl-phosphate synthase small subunit [Candidatus Akkermansia intestinigallinarum] | MAG TPA: glutamine-hydrolyzing carbamoyl-phosphate synthase small subunit [Candidatus Akkermansia intestinavium] | MULTISPECIES: glutamine-hydrolyzing carbamoyl-phosphate synthase small subunit [Akkermansia] | glutamine-hydrolyzing carbamoyl-phosphate synthase small subunit [Ve…
OG0000801	MAG TPA: succinate dehydrogenase cytochrome b subunit, partial [Candidatus Akkermansia intestinigallinarum] | MAG TPA: succinate dehydrogenase cytochrome b subunit [Candidatus Akkermansia intestinavium] | MULTISPECIES: succinate dehydrogenase cytochrome b subunit [Akkermansia] | succinate dehydrogenase cytochrome b subunit [Verrucomicrobium spinosum] | succinate dehydrogenase cytochrome b subunit…
OG0000802	MAG TPA: succinate dehydrogenase/fumarate reductase iron-sulfur subunit [Candidatus Akkermansia intestinigallinarum] | MAG TPA: succinate dehydrogenase/fumarate reductase iron-sulfur subunit [Candidatus Akkermansia intestinavium] | MULTISPECIES: succinate dehydrogenase/fumarate reductase iron-sulfur subunit [Akkermansia] | succinate dehydrogenase/fumarate reductase iron-sulfur subunit [Verrucomic…
OG0000803	MAG TPA: ComEC family competence protein [Candidatus Akkermansia intestinigallinarum] | MAG TPA: ComEC family competence protein [Candidatus Akkermansia intestinavium] | ComEC/Rec2 family competence protein [Akkermansia muciniphila] | ComEC/Rec2 family competence protein [Verrucomicrobium spinosum] | ComEC/Rec2 family competence protein [Rubritalea marina] | MULTISPECIES: ComEC/Rec2 family compet…
OG0000805	MAG TPA: type I glyceraldehyde-3-phosphate dehydrogenase [Candidatus Akkermansia intestinigallinarum] | MAG TPA: type I glyceraldehyde-3-phosphate dehydrogenase [Candidatus Akkermansia intestinavium] | MULTISPECIES: type I glyceraldehyde-3-phosphate dehydrogenase [Akkermansia] | type I glyceraldehyde-3-phosphate dehydrogenase [Verrucomicrobium spinosum] | type I glyceraldehyde-3-phosphate dehydro…
OG0000806	MAG TPA: tRNA (guanosine(46)-N7)-methyltransferase TrmB [Candidatus Akkermansia intestinigallinarum] | MAG TPA: tRNA (guanosine(46)-N7)-methyltransferase TrmB [Candidatus Akkermansia intestinavium] | tRNA (guanosine(46)-N7)-methyltransferase TrmB [Akkermansia muciniphila] | tRNA (guanosine(46)-N7)-methyltransferase TrmB [Verrucomicrobium spinosum] | tRNA (guanosine(46)-N7)-methyltransferase TrmB …
OG0000807	MAG TPA: tRNA guanosine(34) transglycosylase Tgt [Candidatus Akkermansia intestinigallinarum] | MAG TPA: tRNA guanosine(34) transglycosylase Tgt [Candidatus Akkermansia intestinavium] | tRNA guanosine(34) transglycosylase Tgt [Akkermansia muciniphila] | tRNA guanosine(34) transglycosylase Tgt [Verrucomicrobium spinosum] | tRNA guanosine(34) transglycosylase Tgt [Rubritalea marina] | MULTISPECIES:…
OG0000808	MAG TPA: ABC transporter permease [Candidatus Akkermansia intestinigallinarum] | MAG TPA: FtsX-like permease family protein [Candidatus Akkermansia intestinavium] | FtsX-like permease family protein [Akkermansia muciniphila] | ABC transporter permease [Verrucomicrobium spinosum] | FtsX-like permease family protein [Rubritalea marina] | MULTISPECIES: FtsX-like permease family protein [Akkermansia]…
