# Supplementary material for: Probiotic attributes and safety profile of AKM Lab-01: a novel Akkermansia muciniphila strain combating obesity and metabolic disorders in diet-induced obese mice
Source: Front Microbiol. 2026 Jan 6;16:1627870. doi: 10.3389/fmicb.2025.1627870 (PMC12815876; doi:10.3389/fmicb.2025.1627870)
Supplement: Supplementary file 5 [file Table_5.xlsx]

## Sheet: Sheet 1
Category name	HFD-Control Mean	AKM Lab-01 Mean	Wilcoxon p-value	Category level
Abiotrophia	1.5e-05	2e-05	0.201243	genus
Abyssalbus	1.16667e-05	6.66667e-06	0.113846	genus
Abyssibius	8.33333e-06	1e-05	0.404657	genus
Abyssicoccus	5e-06	1e-05	0.0705328	genus
Acaryochloris	1.66667e-05	1.33333e-05	0.522817	genus
Aceticella	3e-05	2.16667e-05	0.0863315	genus
Acetivibrio	0.000226667	0.000248333	0.258129	genus
Acetoanaerobium	1.66667e-05	1.33333e-05	0.310863	genus
Acetobacter	8.33333e-05	0.0001	0.143091	genus
Acetobacterium	0.000368333	0.000415	0.421712	genus
Acetobacteroides	0.00015	0.0001	0.148829	genus
Acetohalobium	1.5e-05	1.83333e-05	0.431512	genus
Acholeplasma	1e-05	1.66667e-06	0.00673595	genus
Achromobacter	0.000598333	0.000676667	0.470393	genus
Acidaminococcus	0.00036	0.000468333	0.132035	genus
Acidianus	1e-05	1.33333e-05	0.173945	genus
Acidibrevibacterium	2.33333e-05	1.5e-05	0.383104	genus
Acididesulfobacillus	4.83333e-05	5.33333e-05	0.451536	genus
Acidiferrobacter	1.5e-05	1.5e-05	1	genus
Acidihalobacter	3.83333e-05	4.16667e-05	0.739358	genus
Acidilobus	3.33333e-06	1.66667e-06	0.594793	genus
Acidilutibacter	6e-05	6e-05	1	genus
Acidimicrobium	1.66667e-06	8.33333e-06	0.0340943	genus
Acidiphilium	3.16667e-05	2.5e-05	0.201243	genus
Acidipropionibacterium	0.000151667	0.000203333	0.419245	genus
Acidisarcina	5e-06	1e-05	0.0705328	genus
Acidithiobacillus	0.000111667	0.00013	0.188988	genus
Acidobacterium	1.16667e-05	1.5e-05	0.527089	genus
Acidocella	1.83333e-05	1.83333e-05	1	genus
Acidothermus	1.33333e-05	1.66667e-05	0.310863	genus
Acidovorax	0.000316667	0.000416667	0.198608	genus
Aciduricibacillus	6.66667e-06	1.5e-05	0.0695884	genus
Acinetobacter	0.00102167	0.000755	0.335822	genus
Actibacterium	1.16667e-05	1.33333e-05	1	genus
Actimicrobium	3.33333e-06	1.66667e-06	0.594793	genus
Actinacidiphila	0.000133333	0.00017	0.420893	genus
Actinoallomurus	2.83333e-05	3e-05	0.798041	genus
Actinoalloteichus	5.5e-05	7e-05	0.621659	genus
Actinobacillus	0.000115	0.000105	0.518902	genus
Actinobaculum	1.16667e-05	1.16667e-05	1	genus
Actinocatenispora	3.83333e-05	5.33333e-05	0.253861	genus
Actinokineospora	8e-05	0.000111667	0.120819	genus
Actinomadura	0.000243333	0.00031	0.393939	genus
Actinomarinicola	1.5e-05	1.83333e-05	0.734486	genus
Actinomyces	0.000485	0.000613333	0.309524	genus
Actinomycetospora	2.5e-05	3.33333e-05	0.741696	genus
Actinoplanes	0.000398333	0.000491667	0.52111	genus
Actinopolymorpha	1.16667e-05	1.5e-05	0.282425	genus
Actinopolyspora	1.5e-05	1.83333e-05	0.476033	genus
Actinosynnema	4.66667e-05	7.16667e-05	0.168947	genus
Actinotalea	2.83333e-05	2.33333e-05	0.497563	genus
Actinotignum	6e-05	8.83333e-05	0.12553	genus
Actomonas	1.5e-05	1.5e-05	0.855132	genus
Acutalibacter	0.0146117	0.0206183	0.0930736	genus
Acuticoccus	6.33333e-05	7.33333e-05	0.5655	genus
Adhaeretor	1.5e-05	1.16667e-05	0.527089	genus
Adhaeribacter	2.66667e-05	2.66667e-05	0.932559	genus
Adlercreutzia	0.010755	0.00267833	0.004329	genus
Advenella	2.16667e-05	2.33333e-05	1	genus
Aedoeadaptatus	3.83333e-05	4.66667e-05	0.273141	genus
Aegicerativicinus	1e-05	5e-06	0.201243	genus
Aeoliella	1.66667e-06	6.66667e-06	0.112196	genus
Aequoribacter	5e-06	1e-05	0.201243	genus
Aequorivita	5.83333e-05	4.5e-05	0.182422	genus
Aeribacillus	7.33333e-05	6.83333e-05	0.74575	genus
Aerococcus	0.00011	0.000111667	0.935392	genus
Aeromicrobium	0.000123333	0.000135	0.808866	genus
Aeromonas	0.001025	0.00128	0.309524	genus
Aerophototrophica	2.83333e-05	3.66667e-05	0.273141	genus
Aeropyrum	0	1.66667e-06	0.404657	genus
Aerosticca	1.16667e-05	1.66667e-05	0.190776	genus
Aestuariibaculum	1.5e-05	1e-05	0.201243	genus
Aestuariibius	2.5e-05	1.5e-05	0.226818	genus
Aestuariispira	2.5e-05	3.16667e-05	0.137329	genus
Aestuariivirga	1.33333e-05	1.83333e-05	0.24681	genus
Afifella	1e-05	1.33333e-05	0.386476	genus
Afipia	2.66667e-05	3.5e-05	0.270338	genus
Agaribacterium	5e-06	5e-06	0.855132	genus
Agarilytica	5e-06	8.33333e-06	0.282425	genus
Agarivorans	2.16667e-05	2.33333e-05	0.784191	genus
Agathobacter	0.00144333	0.00187	0.179654	genus
Agathobaculum	0.0013	0.00178167	0.179654	genus
Aggregatibacter	6e-05	5e-05	0.289363	genus
Aggregatimonas	1.16667e-05	8.33333e-06	0.218355	genus
Agreia	0	1.66667e-06	0.404657	genus
Agrilactobacillus	3e-05	2.66667e-05	0.653896	genus
Agrilutibacter	1.5e-05	2e-05	0.116428	genus
Agrobacterium	0.00052	0.000591667	0.422527	genus
Agrococcus	7.66667e-05	7.5e-05	0.626702	genus
Agromyces	0.000141667	0.00016	0.871436	genus
Ahniella	1e-05	1e-05	1	genus
Ahrensia	8.33333e-06	1.16667e-05	0.218355	genus
Akkermansia	0.0127517	0.00172833	0.00865801	genus
Alcaligenes	0.00014	0.000143333	0.935508	genus
Alcanivorax	5.5e-05	7e-05	0.209565	genus
Algibacter	3.5e-05	4e-05	0.201243	genus
Algicella	1e-05	1.16667e-05	0.67329	genus
Algihabitans	2.5e-05	2.33333e-05	0.640374	genus
Algimonas	5e-06	8.33333e-06	0.282425	genus
Algiphilus	2.33333e-05	2.66667e-05	0.545645	genus
Algirhabdus	6.66667e-06	5e-06	0.640374	genus
Algoriphagus	0.000196667	0.000128333	0.171979	genus
Aliamphritea	3e-05	2e-05	0.176693	genus
Aliarcobacter	9e-05	0.000101667	0.375117	genus
Alicycliphilus	0.000106667	0.00016	0.260658	genus
Alicyclobacillus	0.000193333	0.0002	1	genus
Alienimonas	2.83333e-05	3.33333e-05	0.451536	genus
Aliiglaciecola	1.5e-05	1.5e-05	1	genus
Aliinostoc	0	1.66667e-06	0.404657	genus
Aliirhizobium	1.66667e-06	1.66667e-06	1	genus
Aliiroseovarius	2.5e-05	2.66667e-05	0.858586	genus
Aliisedimentitalea	2.16667e-05	2.16667e-05	1	genus
Aliivibrio	1e-05	1.66667e-05	0.176693	genus
Alishewanella	1.66667e-06	1.66667e-06	1	genus
Alistipes	0.0303967	0.0161383	0.309524	genus
Alkalibacillus	3.33333e-06	1.66667e-06	0.594793	genus
Alkalibacter	8.16667e-05	8.83333e-05	0.677498	genus
Alkalibacterium	2.33333e-05	2.5e-05	0.787919	genus
Alkalicella	1.83333e-05	1.83333e-05	1	genus
Alkalicoccus	1.33333e-05	1.16667e-05	1	genus
Alkalihalobacillus	7.5e-05	5.83333e-05	0.2113	genus
Alkalihalophilus	5e-05	3.83333e-05	0.27866	genus
Alkalilimnicola	3e-05	3.33333e-05	0.673402	genus
Alkalimarinus	1.16667e-05	1e-05	0.404657	genus
Alkaliphilus	7.16667e-05	7.66667e-05	0.621659	genus
Alkalitalea	8.5e-05	6e-05	0.133614	genus
Alkanindiges	3.33333e-06	8.33333e-06	0.112196	genus
Alloacidobacterium	8.33333e-06	1e-05	0.404657	genus
Alloactinosynnema	1.33333e-05	2.16667e-05	0.0692799	genus
Alloalcanivorax	5.16667e-05	6.33333e-05	0.246894	genus
Allobacillus	1.5e-05	1.66667e-05	0.532884	genus
Allobaculum	0.000443333	0.000193333	0.00499812	genus
Allobranchiibius	5e-06	5e-06	1	genus
Allochromatium	1.83333e-05	2.83333e-05	0.0561223	genus
Allocoleopsis	2.16667e-05	1.33333e-05	0.175734	genus
Allocoprobacillus	5.83333e-05	4.5e-05	0.415906	genus
Allofrancisella	1.66667e-06	1.66667e-06	1	genus
Allohahella	1.16667e-05	1.66667e-05	0.248213	genus
Alloiococcus	4.33333e-05	4.16667e-05	0.931205	genus
Allokutzneria	2.16667e-05	3.83333e-05	0.0150773	genus
Allomeiothermus	2e-05	2.16667e-05	0.798041	genus
Allomuricauda	6.33333e-05	5.66667e-05	0.617075	genus
Allorhizobium	4.83333e-05	6.33333e-05	0.468042	genus
Allosaccharopolyspora	1.16667e-05	1.5e-05	0.282425	genus
Alloscardovia	5e-06	1e-05	0.201243	genus
Allosphingosinicella	1e-05	8.33333e-06	0.404657	genus
Allotamlana	8.33333e-06	8.33333e-06	1	genus
Alloyangia	4.5e-05	5e-05	1	genus
Alphabaculovirus	3.33333e-06	5e-06	0.640374	genus
Alsobacter	2.33333e-05	3.5e-05	0.120959	genus
Alteracholeplasma	5e-06	0	0.175734	genus
Altererythrobacter	8.5e-05	8.83333e-05	0.621014	genus
Altericista	1e-05	1.16667e-05	0.404657	genus
Alteriqipengyuania	1.66667e-06	5e-06	0.282425	genus
Alterisphingorhabdus (ex Yan et al. 2024)	3.33333e-06	1e-05	0.0246087	genus
Alteromonas	0.000108333	9.5e-05	0.29197	genus
Alysiella	1.33333e-05	1e-05	0.173945	genus
Amaricoccus	1.33333e-05	1.83333e-05	0.41656	genus
Amedibacillus	0.000286667	0.000386667	0.376804	genus
Amedibacterium	5.5e-05	7.16667e-05	0.286728	genus
Aminipila	0.000266667	0.000303333	0.419245	genus
Aminirod	2.83333e-05	4.33333e-05	0.369976	genus
Aminithiophilus	6.66667e-06	3.33333e-06	0.599266	genus
Aminobacter	7.16667e-05	8e-05	0.682545	genus
Aminobacterium	1e-05	5e-06	0.201243	genus
Aminomonas	8.16667e-05	0.000113333	0.195431	genus
Ammonicoccus	1.33333e-05	1.5e-05	0.787919	genus
Ammonifex	2.83333e-05	3.66667e-05	0.273141	genus
Amniculibacterium	3.33333e-06	6.66667e-06	0.235333	genus
Amphibacillus	5e-06	3.33333e-06	0.640374	genus
Amphritea	1.83333e-05	1.66667e-05	0.594793	genus
Ampullimonas	6.66667e-06	1e-05	0.386476	genus
Amycolatopsis	0.000818333	0.000991667	0.484848	genus
Amygdalobacter	9.16667e-05	8.83333e-05	1	genus
Amylibacter	8.33333e-06	1e-05	1	genus
Amylolactobacillus	1e-05	3.33333e-06	0.0246087	genus
Anabaena	3.33333e-05	3.16667e-05	0.867133	genus
Anabaenopsis	1.66667e-06	5e-06	0.282425	genus
Anaerobacillus	1.16667e-05	1.16667e-05	1	genus
Anaerobutyricum	0.001225	0.00134333	0.484848	genus
Anaerocellum	1.16667e-05	1.5e-05	0.476033	genus
Anaerococcus	8.33333e-05	7.66667e-05	0.676922	genus
Anaerocolumna	0.00254	0.002485	0.699134	genus
Anaerofustis	0.000121667	9.66667e-05	0.288487	genus
Anaerohalosphaera	1.33333e-05	1.16667e-05	0.583882	genus
Anaerolinea	1.66667e-05	2.33333e-05	0.13978	genus
Anaeromicropila	0.000186667	0.000173333	0.572476	genus
Anaeromyxobacter	0.000121667	0.00016	0.627932	genus
Anaeropeptidivorans	0.000231667	0.000198333	0.818182	genus
Anaerostipes	0.00332667	0.00337333	0.574504	genus
Anaerotignum	0.00038	0.000498333	0.24026	genus
Anaerotruncus	0.00174167	0.00249167	0.025974	genus
Anaplasma	1e-05	1.33333e-05	0.173945	genus
Anatilimnocola	1.66667e-05	1.66667e-05	1	genus
Ancylobacter	0.000115	0.00012	0.871436	genus
Anderseniella	2.5e-05	3.83333e-05	0.0182838	genus
Aneurinibacillus	7.16667e-05	8.16667e-05	0.410792	genus
Angustibacter	1.5e-05	1.66667e-05	0.858586	genus
Anoxybacillus	4.83333e-05	5.16667e-05	1	genus
Anoxybacter	1.66667e-05	1.5e-05	0.640374	genus
Anoxybacterium	0.00015	0.000148333	0.808197	genus
Anoxybacteroides	1.16667e-05	8.33333e-06	0.218355	genus
Anseongella	3.5e-05	2.83333e-05	0.412511	genus
Antarcticibacterium	4.5e-05	4.33333e-05	1	genus
Antarcticirhabdus	2e-05	2e-05	1	genus
Anthocerotibacter	8.33333e-06	1e-05	0.404657	genus
Antiquaquibacter	1.66667e-06	6.66667e-06	0.112196	genus
Apibacter	3e-05	1.66667e-05	0.0652065	genus
Apilactobacillus	1.83333e-05	1.33333e-05	0.522817	genus
Aquabacter	2.33333e-05	3.16667e-05	0.677498	genus
Aquabacterium	4.33333e-05	6.5e-05	0.121495	genus
Aquaspirillum	8.33333e-06	1.16667e-05	0.388861	genus
Aquella	3.33333e-06	5e-06	0.640374	genus
Aquibium	3e-05	3.5e-05	0.437186	genus
Aquicella	1.16667e-05	1.33333e-05	1	genus
Aquicoccus	3.33333e-06	1.66667e-06	0.594793	genus
Aquiflexum	2.83333e-05	2e-05	0.149458	genus
Aquihabitans	5.33333e-05	6.66667e-05	0.144644	genus
Aquiluna	1e-05	1.16667e-05	1	genus
Aquimarina	7.33333e-05	7.5e-05	0.865599	genus
Aquincola	2.83333e-05	3.66667e-05	0.270338	genus
Aquipluma	7.5e-05	4.16667e-05	0.166657	genus
Aquipseudomonas	4.66667e-05	6.33333e-05	0.18325	genus
Aquirufa	1.83333e-05	1.5e-05	0.476033	genus
Aquisalimonas	2.33333e-05	2.83333e-05	0.804036	genus
Aquisalinus	8.33333e-06	8.33333e-06	1	genus
Aquisediminimonas	6.66667e-06	1e-05	0.173945	genus
Aquisphaera	6.83333e-05	7.16667e-05	0.680331	genus
Aquitalea	3e-05	4.16667e-05	0.151361	genus
Arabiibacter	0.000425	0.00018	0.0157516	genus
Arachidicoccus	5.83333e-05	5.16667e-05	0.401066	genus
Arachnia	6.33333e-05	8.5e-05	0.466457	genus
Arawnvirus	3.33333e-05	1.16667e-05	0.182422	genus
Arcanobacterium	4.16667e-05	4e-05	0.737924	genus
Archaeoglobus	8.33333e-06	6.66667e-06	0.594793	genus
Archangium	0.000178333	0.000263333	0.108074	genus
Arcobacter	5.5e-05	5e-05	0.934807	genus
Arcticibacter	3.16667e-05	2.16667e-05	0.244236	genus
Arcticibacterium	1.33333e-05	1e-05	0.386476	genus
Arenibacter	4.66667e-05	3.66667e-05	0.240654	genus
Arenibacterium	2e-05	2.66667e-05	0.176693	genus
Arenimonas	1e-05	1.5e-05	0.175734	genus
Aristaeella	0.000633333	0.000803333	0.309524	genus
Aristophania	1.66667e-06	1.66667e-06	1	genus
Aromatoleum	3.5e-05	4.5e-05	0.282277	genus
Arsenicicoccus	5e-05	6.5e-05	0.328065	genus
Arsenophonus	4e-05	3e-05	0.248652	genus
Arthrobacter	0.000836667	0.00107833	0.24026	genus
Asaia	1.83333e-05	1.83333e-05	1	genus
Asticcacaulis	6.66667e-05	6.66667e-05	0.805803	genus
Athalassotoga	5e-06	1e-05	0.201243	genus
Atlantibacter	1.5e-05	1.16667e-05	1	genus
Atopobium	3.16667e-05	4.16667e-05	0.325421	genus
Atribacter	5e-06	5e-06	1	genus
Atrimonas	3.33333e-06	5e-06	0.640374	genus
Audreyjarvisvirus	1.66667e-06	1.66667e-06	1	genus
Aurantiacibacter	2.33333e-05	2.66667e-05	0.773938	genus
Aurantibacillus	1e-05	8.33333e-06	0.404657	genus
Aurantimicrobium	3.33333e-06	3.33333e-06	1	genus
Aurantimonas	2.16667e-05	2e-05	0.73297	genus
Auraticoccus	2.66667e-05	3.66667e-05	0.459148	genus
Aureibacter	1.33333e-05	1.66667e-05	0.522817	genus
Aureibaculum	8.33333e-06	3.33333e-06	0.24681	genus
Aureimonas	0.00018	0.000168333	0.629754	genus
Aureispira	2e-05	2e-05	1	genus
Aureliella	2.5e-05	1.66667e-05	0.180762	genus
Auritidibacter	1e-05	1.33333e-05	0.404657	genus
Austwickia	1e-05	1.16667e-05	0.404657	genus
Avibacterium	2.66667e-05	2.83333e-05	0.72933	genus
Azoarcus	8.16667e-05	0.000106667	0.196228	genus
Azohydromonas	3.33333e-06	3.33333e-06	1	genus
Azonexus	4.5e-05	5e-05	0.606665	genus
Azorhizobium	2e-05	2.5e-05	0.339556	genus
Azorhizophilus	1e-05	1.5e-05	0.201243	genus
Azospira	0.000111667	0.000125	0.871663	genus
Azospirillum	0.000448333	0.000546667	0.422527	genus
Azotobacter	4e-05	4.33333e-05	0.802587	genus
Bacillus	0.00243333	0.00243667	0.630356	genus
Bacterioplanes	1.66667e-06	1.66667e-06	1	genus
Bacterioplanoides	8.33333e-06	1e-05	0.404657	genus
Bacteriovorax	1e-05	1.33333e-05	0.404657	genus
Bacteroides	0.0321033	0.0283417	0.937229	genus
Baekduia	4.33333e-05	4.5e-05	0.80615	genus
Barnesiella	0.000838333	0.000651667	0.422527	genus
Barrientosiimonas	1.66667e-05	2e-05	0.431512	genus
Bartonella	8e-05	0.0001	0.0152716	genus
Basfia	2e-05	1.83333e-05	1	genus
Bauldia	3.33333e-06	5e-06	0.640374	genus
Bdellovibrio	0.000126667	0.00013	0.80615	genus
Beggiatoa	5e-06	1.66667e-06	0.282425	genus
Beijerinckia	1.5e-05	1.16667e-05	0.282425	genus
Belliella	1.33333e-05	8.33333e-06	0.437186	genus
Bengtsoniella	0.000433333	0.000653333	0.127538	genus
Bergeriella	1e-05	1e-05	1	genus
Bergeyella	2.83333e-05	2.66667e-05	0.868371	genus
Bermanella	5e-06	8.33333e-06	0.282425	genus
Bernardetia	3.16667e-05	3.5e-05	0.61093	genus
Berryella	0.000463333	0.000255	0.0411255	genus
Beutenbergia	1.33333e-05	1.5e-05	0.923342	genus
Bibersteinia	6.66667e-06	6.66667e-06	1	genus
Bifidobacterium	0.001935	0.00134333	0.127538	genus
Billgrantia	1.66667e-05	2.83333e-05	0.0695884	genus
Biomaibacter	7.16667e-05	7e-05	0.934807	genus
Bizionia	1.66667e-06	0	0.404657	genus
Blastochloris	3.33333e-05	3.66667e-05	0.676922	genus
Blastococcus	9.5e-05	0.000123333	0.370842	genus
Blastomonas	2.33333e-05	2.16667e-05	0.931205	genus
Blastopirellula	8.33333e-06	1e-05	0.67329	genus
Blattabacterium	6.16667e-05	6e-05	1	genus
Blautia	0.0394783	0.03769	0.937229	genus
Bombilactobacillus	2.5e-05	2.33333e-05	0.532884	genus
Bombiscardovia	1.16667e-05	1e-05	0.718048	genus
Bordetella	0.00034	0.000445	0.148829	genus
Borrelia	2.16667e-05	1.5e-05	0.137329	genus
Borreliella	2e-05	2.5e-05	0.437186	genus
Bosea	0.000163333	0.000173333	0.570418	genus
Botrimarina	3.16667e-05	2.66667e-05	1	genus
Boudabousia	3.33333e-06	0	0.173945	genus
Brachybacterium	0.000233333	0.000275	0.468042	genus
Brachymonas	6.66667e-06	1e-05	0.173945	genus
Brachyspira	5.83333e-05	0.000113333	0.144532	genus
Bradymonas	1e-05	1.33333e-05	0.173945	genus
Bradyrhizobium	0.00136667	0.00149167	0.588745	genus
Brasilonema	6.66667e-06	6.66667e-06	1	genus
Bremerella	2.83333e-05	3e-05	0.798041	genus
Brenneria	5e-05	6e-05	0.931345	genus
Breoghania	6.33333e-05	5.5e-05	0.248652	genus
Brevefilum	6.66667e-06	1e-05	0.173945	genus
Brevibacillus	0.000685	0.000768333	0.334973	genus
Brevibacterium	0.000215	0.000238333	0.809855	genus
Brevirhabdus	1.5e-05	2.33333e-05	0.149458	genus
Brevundimonas	0.00065	0.00066	0.872559	genus
Breznakiella	7.83333e-05	9.16667e-05	0.468042	genus
Brigitvirus	3.33333e-06	1.33333e-05	0.0224789	genus
Brochothrix	1.33333e-05	1.33333e-05	1	genus
Brooklawnia	1.83333e-05	1.5e-05	0.858586	genus
Brucella	0.000116667	0.000141667	0.461617	genus
Brucepastera	3.33333e-05	3.66667e-05	0.666002	genus
Brumicola	3.33333e-06	3.33333e-06	1	genus
Buchananella	2.33333e-05	2.83333e-05	0.24681	genus
Buchnera	0.0001	9.33333e-05	0.493294	genus
Bulleidia	1e-05	6.66667e-06	0.173945	genus
Burkholderia	0.000656667	0.000756667	0.588745	genus
Buttiauxella	2.16667e-05	2.5e-05	0.282425	genus
Butyricimonas	0.00156333	0.000763333	0.132035	genus
Butyrivibrio	0.00201333	0.00199	0.747921	genus
Bythopirellula	8.33333e-06	1e-05	0.404657	genus
Caballeronia	0.000158333	0.000136667	0.188988	genus
Caenibius	1.33333e-05	1.16667e-05	0.594793	genus
Caenispirillum	3.33333e-05	4.33333e-05	0.190776	genus
Caldalkalibacillus	2.5e-05	2.66667e-05	0.855132	genus
Caldanaerobacter	1.66667e-05	2.16667e-05	0.206324	genus
Caldibacillus	1.66667e-06	3.33333e-06	1	genus
Caldicellulosiruptor	0.000123333	0.000103333	0.0818343	genus
Caldichromatium	1e-05	1.16667e-05	0.404657	genus
Caldifermentibacillus	0.000253333	0.000188333	0.04308	genus
Caldilinea	2.66667e-05	2.33333e-05	0.310863	genus
Caldimicrobium	8.33333e-06	6.66667e-06	0.594793	genus
Caldimonas	5.5e-05	8e-05	0.168185	genus
Caldinitratiruptor	6.5e-05	9.16667e-05	0.19061	genus
Caldisericum	1.66667e-06	1.66667e-06	1	genus
Caldisphaera	1.66667e-06	0	0.404657	genus
Calditerrivibrio	1.16667e-05	1.5e-05	0.527089	genus
Caldithrix	2e-05	1.83333e-05	0.598161	genus
Caldivirga	1.66667e-06	1.66667e-06	1	genus
Caloramator	6.83333e-05	8.66667e-05	0.0455003	genus
Caloranaerobacter	1.66667e-05	1.33333e-05	0.522817	genus
Calothrix	1.66667e-05	2.16667e-05	0.113846	genus
Calycomorphotria	1.5e-05	8.33333e-06	0.114941	genus
Caminibacter	1.33333e-05	1.16667e-05	0.784191	genus
Caminicella	8.33333e-06	1e-05	0.404657	genus
Campylobacter	0.000418333	0.000413333	0.872337	genus
Candidatus Accumulibacter	1.16667e-05	1.33333e-05	1	genus
Candidatus Annandia	1.66667e-06	0	0.404657	genus
Candidatus Arcticimaribacter	5e-06	1.66667e-06	0.527089	genus
Candidatus Arthromitus	4.66667e-05	4.5e-05	0.935277	genus
Candidatus Atelocyanobacterium	0	1.66667e-06	0.404657	genus
Candidatus Azobacteroides	5e-06	5e-06	1	genus
Candidatus Babela	0	1.66667e-06	0.404657	genus
Candidatus Bandiella	1.66667e-06	0	0.404657	genus
Candidatus Bealeia	5e-06	5e-06	0.855132	genus
Candidatus Bipolaricaulis	1e-05	1.66667e-05	0.0731398	genus
Candidatus Blochmanniella	1.16667e-05	1.16667e-05	1	genus
Candidatus Bodocaedibacter	0	1.66667e-06	0.404657	genus
Candidatus Caldatribacterium	1e-05	1.16667e-05	0.67329	genus
Candidatus Cardinium	3.16667e-05	2.83333e-05	0.734486	genus
Candidatus Chlorohelix	8.33333e-06	1e-05	0.404657	genus
Candidatus Cloacimonas	6.66667e-06	1.66667e-06	0.112196	genus
Candidatus Contubernalis	3.16667e-05	3.33333e-05	0.594793	genus
Candidatus Curculioniphilus	5e-06	6.66667e-06	1	genus
Candidatus Cytomitobacter	0	5e-06	0.0705328	genus
Candidatus Deianiraea	1e-05	6.66667e-06	0.386476	genus
Candidatus Desulfofervidus	1.83333e-05	1.5e-05	0.674588	genus
Candidatus Desulforudis	6.16667e-05	7.5e-05	0.404657	genus
Candidatus Doolittlea	1.66667e-06	0	0.404657	genus
Candidatus Electrothrix	2.33333e-05	2.5e-05	0.662767	genus
Candidatus Endolissoclinum	1.66667e-06	0	0.404657	genus
Candidatus Endomicrobiellum	1.66667e-06	6.66667e-06	0.248213	genus
Candidatus Endoriftia	1.5e-05	1.33333e-05	0.67329	genus
Candidatus Epulonipiscium	3.83333e-05	3.16667e-05	0.30023	genus
Candidatus Fervidibacter	5e-06	6.66667e-06	0.640374	genus
Candidatus Fonsibacter	1.66667e-06	0	0.404657	genus
Candidatus Formimonas	0.000131667	0.00014	0.934925	genus
Candidatus Fukatsuia	2e-05	2.5e-05	0.225872	genus
Candidatus Hepatoplasma	1.66667e-06	0	0.404657	genus
Candidatus Karelsulcia	8.33333e-06	5e-06	0.282425	genus
Candidatus Kinetoplastidibacterium	6.66667e-06	5e-06	0.640374	genus
Candidatus Kirkpatrickella	1e-05	8.33333e-06	0.404657	genus
Candidatus Korobacter	1e-05	1.16667e-05	0.786544	genus
Candidatus Leptofilum	6.33333e-05	5e-05	0.0580592	genus
Candidatus Marinarcus	1.66667e-06	3.33333e-06	0.594793	genus
Candidatus Mesenet	1.66667e-06	0	0.404657	genus
Candidatus Methanoliparum	0	1.66667e-06	0.404657	genus
Candidatus Methylocalor	1.33333e-05	2.16667e-05	0.151361	genus
Candidatus Methylopumilus	2.16667e-05	2.66667e-05	0.248213	genus
Candidatus Methylospira	1.66667e-05	1.66667e-05	1	genus
Candidatus Minimicrobia	3.33333e-06	0	0.173945	genus
Candidatus Moranella	6.66667e-06	3.33333e-06	0.310863	genus
Candidatus Mycosynbacter	1.66667e-06	0	0.404657	genus
Candidatus Nanopelagicus	8.33333e-06	6.66667e-06	0.72933	genus
Candidatus Nanosynbacter	2e-05	1.5e-05	0.201243	genus
Candidatus Nasuia	0	3.33333e-06	0.173945	genus
Candidatus Neoehrlichia	0	6.66667e-06	0.173945	genus
Candidatus Nitrosacidococcus	8.33333e-06	6.66667e-06	0.594793	genus
Candidatus Nitrosocosmicus	5e-06	1.66667e-06	0.282425	genus
Candidatus Nitrosotenuis	0	1.66667e-06	0.404657	genus
Candidatus Nitrotoga	2.5e-05	2.16667e-05	0.61093	genus
Candidatus Nucleicultrix	1.66667e-06	1.66667e-06	1	genus
Candidatus Odyssella	3.33333e-06	1.66667e-06	0.594793	genus
Candidatus Palauibacter	4.33333e-05	5.33333e-05	0.154219	genus
Candidatus Pelagibacter	2.83333e-05	2.5e-05	0.858586	genus
Candidatus Pelagisphaera	1.66667e-06	0	0.404657	genus
Candidatus Phaeomarinobacter	1.66667e-06	8.33333e-06	0.0340943	genus
Candidatus Phycorickettsia	0	1.66667e-06	0.404657	genus
Candidatus Phytoplasma	1.5e-05	1.33333e-05	0.923342	genus
Candidatus Planktophila	1.66667e-05	2e-05	0.173945	genus
Candidatus Poriferisocius	8.5e-05	0.00011	0.191418	genus
Candidatus Poriferisodalis	8.66667e-05	9.5e-05	0.808866	genus
Candidatus Pristimantibacillus	2.5e-05	3.33333e-05	0.341327	genus
Candidatus Profftia	6.66667e-06	8.33333e-06	0.594793	genus
Candidatus Promineifilum	2.83333e-05	3.83333e-05	0.40197	genus
Candidatus Protochlamydia	1.66667e-06	6.66667e-06	0.112196	genus
Candidatus Pseudothioglobus	5e-06	5e-06	1	genus
Candidatus Puniceispirillum	8.33333e-06	6.66667e-06	0.594793	genus
Candidatus Rariloculus ( ex Nguyen 2022)	0	3.33333e-06	0.173945	genus
Candidatus Regiella	1.66667e-06	0	0.404657	genus
Candidatus Reidiella	1.83333e-05	2.16667e-05	0.61093	genus
Candidatus Rhabdochlamydia	1e-05	1.16667e-05	0.67329	genus
Candidatus Riesia	3.33333e-06	1.66667e-06	0.594793	genus
Candidatus Ruthturnera	6.66667e-06	5e-06	0.640374	genus
Candidatus Saccharimonas	5e-06	0	0.0705328	genus
Candidatus Southlakia	8.33333e-06	1.66667e-06	0.0340943	genus
Candidatus Spongiihabitans	1.5e-05	1.66667e-05	0.858586	genus
Candidatus Spongiisocius	1.66667e-05	1.83333e-05	0.929013	genus
Candidatus Sulfidibacterium	5.5e-05	3e-05	0.13874	genus
Candidatus Symbiobacter	1.5e-05	1.33333e-05	0.923342	genus
Candidatus Syntrophocurvum	8.33333e-06	1e-05	0.404657	genus
Candidatus Thiodiazotropha	4e-05	3.66667e-05	0.677498	genus
Candidatus Thiodubiliella	5e-06	5e-06	1	genus
Candidatus Thioglobus	6.66667e-06	1.66667e-06	0.112196	genus
Candidatus Tisiphia	1.16667e-05	1e-05	0.404657	genus
Candidatus Trichorickettsia	5e-06	1.66667e-06	0.527089	genus
Candidatus Uabimicrobium	1.83333e-05	1.66667e-05	0.784191	genus
Candidatus Vallotiella	6.66667e-06	5e-06	0.640374	genus
Candidatus Velamenicoccus	1.5e-05	2.16667e-05	0.0542918	genus
Candidatus Viadribacter	3.33333e-06	5e-06	0.640374	genus
Candidatus Vondammii	1.16667e-05	1.5e-05	0.282425	genus
Candidatus Walczuchella	1.66667e-06	3.33333e-06	0.594793	genus
Candidatus Westeberhardia	3.33333e-06	1.66667e-06	0.594793	genus
Candidatus Williamhamiltonella	0	1.66667e-06	0.404657	genus
Candidatus Xianfuyuplasma	0	8.33333e-06	0.0268855	genus
Capillimicrobium	1.66667e-05	2.16667e-05	0.497563	genus
Capilliphycus	4e-05	3e-05	0.289363	genus
Capnocytophaga	0.000308333	0.000211667	0.199397	genus
Caproicibacter	0.00073	0.00084	0.309524	genus
Caproicibacterium	0.000988333	0.00113	0.470393	genus
Caproiciproducens	0.000718333	0.000826667	0.261496	genus
Capsulimonas	2.5e-05	3.16667e-05	0.34231	genus
Carboxydichorda	2.66667e-05	3.66667e-05	0.270338	genus
Carboxydocella	6.5e-05	6e-05	0.80148	genus
Carboxydothermus	2.5e-05	2.66667e-05	0.640374	genus
Cardiobacterium	2.66667e-05	2e-05	0.0905212	genus
Carnobacterium	9.83333e-05	7e-05	0.013954	genus
Casimicrobium	1.16667e-05	1e-05	1	genus
Castellaniella	5.16667e-05	6e-05	0.742156	genus
Catalinimonas	3e-05	2.33333e-05	0.176693	genus
Catellatospora	2.5e-05	3e-05	0.615059	genus
Catenibacterium	7.66667e-05	8e-05	0.869337	genus
Catenovulum	1e-05	1.66667e-05	0.0731398	genus
Catenulispora	3.66667e-05	6e-05	0.224839	genus
Caulifigura	1.83333e-05	1.5e-05	0.662109	genus
Caulobacter	0.000275	0.000358333	0.24026	genus
Cedecea	8.5e-05	0.000101667	0.566923	genus
Celeribacter	4.83333e-05	5e-05	0.932427	genus
Cellulomonas	0.000321667	0.000416667	0.295406	genus
Cellulophaga	5.16667e-05	4.5e-05	0.460798	genus
Cellulosilyticum	9.33333e-05	8.33333e-05	0.27866	genus
Cellulosimicrobium	6.16667e-05	6e-05	1	genus
Cellvibrio	4.33333e-05	5.16667e-05	0.271275	genus
Centapoxvirus	0	1.66667e-06	0.404657	genus
Cereibacter	9.16667e-05	9.5e-05	1	genus
Cetobacterium	3e-05	3.5e-05	0.451536	genus
Chakrabartyella	0.00011	0.00012	0.517413	genus
Chamaesiphon	6.66667e-06	1e-05	0.173945	genus
Changchengzhania	1.66667e-06	0	0.404657	genus
Changpingibacter	1e-05	6.66667e-06	0.173945	genus
Chania	5e-06	8.33333e-06	0.282425	genus
Chelativorans	1.5e-05	1.83333e-05	0.282425	genus
Chelatococcus	2.66667e-05	3.33333e-05	0.13978	genus
Chenggangzhangella	1.16667e-05	1.33333e-05	0.594793	genus
Chimaeribacter	1.5e-05	1.33333e-05	0.640374	genus
Chitinibacter	3.16667e-05	2.5e-05	0.209334	genus
Chitinimonas	5e-05	4.83333e-05	0.933334	genus
Chitiniphilus	3.66667e-05	4.16667e-05	0.567628	genus
Chitinivorax	2.33333e-05	1.83333e-05	0.652468	genus
Chitinolyticbacter	1e-05	1e-05	1	genus
Chitinophaga	0.00071	0.000521667	0.179654	genus
Chlamydia	2.66667e-05	2.66667e-05	1	genus
Chlamydiifrater	3.33333e-06	3.33333e-06	1	genus
Chloracidobacterium	3e-05	3.66667e-05	0.362031	genus
Chlorobaculum	6.66667e-05	6.83333e-05	0.869337	genus
Chlorobium	3.33333e-05	4e-05	0.176693	genus
Chloroflexus	1.16667e-05	1.5e-05	0.527089	genus
Chlorogloeopsis	8.33333e-06	5e-06	0.282425	genus
Chondrinema	1.33333e-05	1.16667e-05	0.594793	genus
Chondromyces	1.83333e-05	2.5e-05	0.167201	genus
Chordicoccus	0.000668333	0.000766667	0.687885	genus
Christensenella	0.00058	0.000656667	0.630356	genus
Christiangramia	9.83333e-05	8.16667e-05	0.374269	genus
Chromobacterium	0.00025	0.0003	0.331544	genus
Chromohalobacter	2.33333e-05	2.83333e-05	0.112196	genus
Chroococcidiopsis	1.66667e-05	1.5e-05	0.640374	genus
Chryseobacterium	0.00104	0.000878333	0.24026	genus
Chryseolinea	3.5e-05	2.83333e-05	0.459148	genus
Chthonomonas	3.33333e-06	6.66667e-06	0.310863	genus
Ciceribacter	8.33333e-06	1.5e-05	0.0542918	genus
Citricoccus	7.33333e-05	0.0001	0.168947	genus
Citrifermentans	7.66667e-05	7.33333e-05	0.564064	genus
Citrobacter	0.000406667	0.000518333	0.198608	genus
Citromicrobium	1.16667e-05	1e-05	0.404657	genus
Claveliimonas	0.00322167	0.00376167	0.393939	genus
Clavibacter	7.66667e-05	8.83333e-05	0.808532	genus
Cloacibacillus	0.00027	0.000305	0.420893	genus
Cloacibacterium	4e-05	3.33333e-05	0.621659	genus
Clostridioides	0.00202833	0.002535	0.0921251	genus
Clostridium	0.0218183	0.026595	0.484848	genus
Cnuibacter	1.66667e-05	1.66667e-05	0.929013	genus
Cobetia	4e-05	4.16667e-05	1	genus
Cognaticolwellia	1.66667e-06	1.66667e-06	1	genus
Cognatishimia	1.5e-05	1.33333e-05	0.640374	genus
Cohaesibacter	3.83333e-05	4.16667e-05	0.652468	genus
Cohnella	0.000295	0.00029	0.871436	genus
Collimonas	3.5e-05	5e-05	0.0543586	genus
Collinsella	0.00045	0.00048	0.627932	genus
Colwellia	3e-05	2.83333e-05	0.718048	genus
Comamonas	0.000338333	0.000455	0.148829	genus
Commensalibacter	3.33333e-06	0	0.173945	genus
Companilactobacillus	4.33333e-05	4.66667e-05	0.737441	genus
Conchiformibius	3.66667e-05	2.5e-05	0.249526	genus
Conexibacter	5.83333e-05	6.33333e-05	0.742156	genus
Conexivisphaera	0	1.66667e-06	0.404657	genus
Congregibacter	3.83333e-05	3.5e-05	0.804748	genus
Constantimarinum	1.83333e-05	1.16667e-05	0.195346	genus
Coprobacter	0.000245	0.000145	0.377642	genus
Coprococcus	0.00309833	0.00303667	0.937229	genus
Coraliomargarita	2.16667e-05	1.83333e-05	0.487133	genus
Coralliovum	6.66667e-06	1.33333e-05	0.0688944	genus
Corallococcus	0.000165	0.00021	0.335822	genus
Coriobacterium	2.16667e-05	2.33333e-05	0.784191	genus
Corynebacterium	0.00140333	0.00166833	0.309524	genus
Costertonia	4.16667e-05	2.83333e-05	0.13655	genus
Couchioplanes	2.83333e-05	3.66667e-05	0.671598	genus
Coxiella	1.16667e-05	1.33333e-05	0.594793	genus
Crassaminicella	7e-05	5.66667e-05	0.451536	genus
Crateriforma	1.83333e-05	2.16667e-05	0.787005	genus
Crenobacter	1.33333e-05	1.16667e-05	1	genus
Crinalium	3.33333e-06	5e-06	0.640374	genus
Croceibacter	5.5e-05	3.33333e-05	0.101846	genus
Croceibacterium	3.83333e-05	3.33333e-05	0.41656	genus
Croceicoccus	8.66667e-05	0.000125	0.0750462	genus
Croceimicrobium	2.66667e-05	1.83333e-05	0.180762	genus
Crocosphaera	8.33333e-06	6.66667e-06	0.594793	genus
Cronobacter	8.33333e-05	8.83333e-05	0.676922	genus
Crossiella	4.5e-05	5.33333e-05	0.797252	genus
Cruoricaptor	4.33333e-05	2.66667e-05	0.0504606	genus
Cryobacterium	9e-05	0.000115	0.519641	genus
Cryptobacterium	1.16667e-05	1e-05	0.404657	genus
Cuauhnahuacvirus	3.33333e-06	5e-06	0.923342	genus
Culoivirus	1.66667e-05	8.33333e-06	0.273141	genus
Cupriavidus	0.000605	0.000691667	0.484848	genus
Curtobacterium	0.000666667	0.000335	0.172733	genus
Curvibacter	1.33333e-05	1.66667e-05	0.793585	genus
Cutibacterium	7.16667e-05	9.16667e-05	0.144532	genus
Cyanobacterium	1e-05	1.33333e-05	0.173945	genus
Cyanobium	7.5e-05	0.0001	0.195431	genus
Cyclobacterium	3.83333e-05	3.66667e-05	0.933207	genus
Cycloclasticus	1.66667e-06	1.66667e-06	1	genus
Cyclonatronum	2.16667e-05	2.16667e-05	0.752554	genus
Cylindrospermopsis	5e-06	1e-05	0.201243	genus
Cylindrospermum	0	6.66667e-06	0.0246087	genus
Cysteiniphilum	6.66667e-06	0	0.0246087	genus
Cystobacter	8e-05	0.000113333	0.195431	genus
Cytobacillus	0.000233333	0.000233333	1	genus
Cytophaga	2e-05	1.83333e-05	0.485331	genus
Dactylococcopsis	3e-05	2e-05	0.416746	genus
Dactylosporangium	0.000235	0.00029	0.332406	genus
Dechloromonas	7.16667e-05	6e-05	0.119467	genus
Deefgea	1.83333e-05	2.33333e-05	0.240606	genus
Deferribacter	1.66667e-06	1.16667e-05	0.0288875	genus
Defluviicoccus	1e-05	1.66667e-05	0.0905212	genus
Defluviimonas	1e-05	1.33333e-05	0.386476	genus
Defluviitalea	9.66667e-05	8e-05	0.282277	genus
Defluviitoga	0	5e-06	0.0705328	genus
Dehalobacter	0.0003	0.000333333	0.573155	genus
Dehalobacterium	7.5e-05	9.66667e-05	0.286728	genus
Dehalococcoides	7.33333e-05	0.000115	0.0363786	genus
Dehalogenimonas	5.66667e-05	6e-05	0.737441	genus
Deinococcus	0.00049	0.000645	0.24026	genus
Delftia	0.000225	0.000295	0.688404	genus
Dellaglioa	1.66667e-06	0	0.404657	genus
Demequina	2.66667e-05	3.66667e-05	0.180762	genus
Denitratisoma	5.33333e-05	5.5e-05	0.738883	genus
Denitrobacterium	0.000141667	6.83333e-05	0.0153846	genus
Denitrovibrio	8.33333e-06	8.33333e-06	0.930353	genus
Dermabacter	6.16667e-05	4.5e-05	0.256429	genus
Dermacoccus	1.66667e-05	2.16667e-05	0.784191	genus
Dermatobacter	1.16667e-05	1.66667e-05	0.112196	genus
Dermatophilus	1.66667e-06	0	0.404657	genus
Desemzia	1e-05	3.33333e-06	0.0246087	genus
Desulfarculus	4.83333e-05	6.33333e-05	0.368235	genus
Desulfatibacillum	4.16667e-05	4.66667e-05	0.796855	genus
Desulfitobacterium	0.000316667	0.00034	0.629754	genus
Desulfobacca	1.33333e-05	1.33333e-05	1	genus
Desulfobacter	5.16667e-05	7.66667e-05	0.0400287	genus
Desulfobacula	2.5e-05	2e-05	0.387982	genus
Desulfobaculum	1e-05	1.33333e-05	0.386476	genus
Desulfobulbus	7.83333e-05	7.66667e-05	0.606665	genus
Desulfocapsa	1e-05	1.5e-05	0.175734	genus
Desulfococcus	3.16667e-05	4e-05	0.286728	genus
Desulfocurvibacter	2.5e-05	2.83333e-05	0.652468	genus
Desulfofarcimen	4.16667e-05	5.83333e-05	0.138011	genus
Desulfoferula	4.33333e-05	6.16667e-05	0.165891	genus
Desulfofundulus	8.16667e-05	8.33333e-05	0.934327	genus
Desulfofustis	1.66667e-05	2.66667e-05	0.120206	genus
Desulfoglaeba	1.83333e-05	1.83333e-05	1	genus
Desulfohalobium	2.16667e-05	2e-05	0.718048	genus
Desulfolithobacter	2.16667e-05	2.83333e-05	0.35657	genus
Desulfoluna	4.16667e-05	4.83333e-05	0.246894	genus
Desulfolutivibrio	7.66667e-05	9.5e-05	0.413366	genus
Desulfomarina	1.33333e-05	1.33333e-05	1	genus
Desulfomicrobium	8e-05	9.66667e-05	0.27866	genus
Desulfomonile	2.33333e-05	1.66667e-05	0.13978	genus
Desulfonema	5.5e-05	5.66667e-05	0.739358	genus
Desulfopila	1.33333e-05	1.33333e-05	1	genus
Desulforamulus	0.00021	0.000201667	0.935622	genus
Desulforapulum	1.5e-05	2.16667e-05	0.0542918	genus
Desulfosarcina	0.000258333	0.000266667	0.872337	genus
Desulfoscipio	0.000111667	0.000121667	0.571107	genus
Desulfosediminicola	3.83333e-05	3.83333e-05	0.86788	genus
Desulfosporosinus	0.000168333	0.000193333	0.259818	genus
Desulfosudis	3.33333e-05	4.83333e-05	0.314545	genus
Desulfotalea	1.16667e-05	1.16667e-05	1	genus
Desulfotomaculum	3.33333e-05	5.33333e-05	0.103724	genus
Desulfovibrio	0.000663333	0.000743333	0.52111	genus
Desulfurispirillum	2.5e-05	2.83333e-05	0.431512	genus
Desulfurivibrio	3.16667e-05	3.66667e-05	0.796855	genus
Desulfurobacterium	5e-06	3.33333e-06	0.923342	genus
Desulfuromonas	0.000166667	0.000198333	0.627932	genus
Devosia	0.000248333	0.00033	0.145969	genus
Devriesea	6.66667e-06	6.66667e-06	1	genus
Dialister	0.000186667	0.000175	0.746188	genus
Diaminobutyricibacter	1.16667e-05	2e-05	0.0325094	genus
Diaminobutyricimonas	8.33333e-06	1e-05	0.404657	genus
Diaphorobacter	0.00011	0.000133333	0.420893	genus
Dickeya	0.0002	0.000191667	0.870748	genus
Dietzia	9.33333e-05	9.16667e-05	0.681444	genus
Dinoroseobacter	6.16667e-05	2.16667e-05	0.492427	genus
Dissulfurimicrobium	1.33333e-05	1.5e-05	0.718048	genus
Dissulfurispira	5e-06	8.33333e-06	0.282425	genus
Dokdonella	2e-05	1.66667e-05	0.550467	genus
Dokdonia	3.5e-05	3.16667e-05	0.476033	genus
Dolichospermum	2e-05	1.33333e-05	0.0905212	genus
Dolosigranulum	2.16667e-05	2e-05	0.404657	genus
Domibacillus	5e-05	3.16667e-05	0.0397583	genus
Dongshaea	1.83333e-05	1.66667e-05	0.594793	genus
Dorea	0.00477667	0.00421333	0.484848	genus
Draconibacterium	0.000253333	0.000166667	0.127538	genus
Duffyella	1e-05	1.16667e-05	0.404657	genus
Duganella	5.66667e-05	8.16667e-05	0.224839	genus
Duncaniella	0.007575	0.00845	0.818182	genus
Duodenibacillus	1.16667e-05	8.33333e-06	0.218355	genus
Dyadobacter	0.000253333	0.000201667	0.261496	genus
Dyella	0.000191667	0.000208333	0.520377	genus
Dysgonomonas	0.000103333	0.000105	1	genus
Dysosmobacter	0.00510833	0.00793167	0.0930736	genus
Echinicola	0.000188333	0.000161667	0.519641	genus
Ectobacillus	8.33333e-06	1e-05	0.404657	genus
Ectopseudomonas	0.000108333	0.000116667	0.93516	genus
Ectothiorhodosinus	8.33333e-06	1.16667e-05	0.218355	genus
Ectothiorhodospira	5.83333e-05	8.33333e-05	0.0594557	genus
Edaphobacter	2.83333e-05	3.66667e-05	0.273141	genus
Edwardsiella	9.33333e-05	0.000101667	0.571107	genus
Effusibacillus	1.83333e-05	2.16667e-05	0.487133	genus
Eggerthella	0.00119333	0.00055	0.00865801	genus
Egibacter	1.16667e-05	1.33333e-05	0.594793	genus
Egicoccus	1.83333e-05	1.66667e-05	0.594793	genus
Ehrlichia	6.66667e-06	6.66667e-06	0.929013	genus
Eikenella	3.33333e-05	4.16667e-05	0.244236	genus
Eisenbergiella	0.00713667	0.008305	0.179654	genus
Ekhidna	5.83333e-05	5.66667e-05	0.870748	genus
Eldridgevirus	1.66667e-06	1.66667e-06	1	genus
Eleftheria	2e-05	2.16667e-05	1	genus
Elioraea	1e-05	3.33333e-06	0.0246087	genus
Elizabethkingia	7e-05	7.33333e-05	0.744865	genus
Elusimicrobium	2e-05	2.66667e-05	0.176693	genus
Embleya	4.5e-05	6.16667e-05	0.117432	genus
Emcibacter	1.16667e-05	1.33333e-05	0.594793	genus
Emergencia	0.00299	0.00315167	0.818182	genus
Empedobacter	6e-05	4e-05	0.0152716	genus
Emticicia	2.5e-05	2.33333e-05	0.787919	genus
Endomicrobium	1e-05	1e-05	1	genus
Endozoicomonas	0.00012	0.000111667	0.368235	genus
Engelhardtia	2.33333e-05	2.33333e-05	1	genus
Enhydrobacter	2.33333e-05	3.16667e-05	0.240654	genus
Enorma	8.5e-05	0.000101667	0.570418	genus
Ensifer	7.5e-05	9.16667e-05	0.410792	genus
Enterobacter	0.000736667	0.000873333	0.393939	genus
Enterocloster	0.0218217	0.0249883	0.588745	genus
Enterococcus	0.00437833	0.00544833	0.24026	genus
Enterovibrio	1e-05	1.33333e-05	0.173945	genus
Entomobacter	1.66667e-06	5e-06	0.282425	genus
Entomomonas	1.33333e-05	1.33333e-05	1	genus
Entomospira	6.66667e-06	6.66667e-06	1	genus
Ephemeroptericola	1.16667e-05	1.16667e-05	1	genus
Epidermidibacterium	2.33333e-05	2.16667e-05	0.784191	genus
Epilithonimonas	6.33333e-05	5.5e-05	0.360226	genus
Eponavirus	1.5e-05	2.33333e-05	0.149458	genus
Ereboglobus	1.16667e-05	1.16667e-05	1	genus
Erwinia	0.000193333	0.000181667	0.405545	genus
Erysipelothrix	6.66667e-05	5.16667e-05	0.024798	genus
Erythrobacter	0.000136667	0.000143333	0.807861	genus
Escherichia	0.009635	0.00413167	0.0649351	genus
Eshraghiella	0.000518333	0.000511667	1	genus
Ethanoligenens	0.000388333	0.000463333	0.335822	genus
Eubacterium	0.002555	0.002475	0.937229	genus
Euhalothece	3.33333e-06	0	0.173945	genus
Euzebya	2.16667e-05	2.66667e-05	0.248213	genus
Euzebyella	5e-06	8.33333e-06	0.282425	genus
Evansella	2.66667e-05	2.66667e-05	0.929013	genus
Ewingella	1.5e-05	2e-05	0.476033	genus
Exiguobacterium	0.000236667	0.000185	0.02948	genus
Ezakiella	7e-05	5e-05	0.25728	genus
Facklamia	1e-05	1.5e-05	0.339556	genus
Fadolivirus	1.66667e-06	0	0.404657	genus
Faecalibacillus	8.16667e-05	6.66667e-05	0.93516	genus
Faecalibacter	1.16667e-05	1.5e-05	0.527089	genus
Faecalibacterium	0.0107167	0.0145683	0.132035	genus
Faecalibaculum	0.115273	0.0196733	0.0021645	genus
Faecalimonas	0.001455	0.001325	0.335822	genus
Falsihalocynthiibacter	1.5e-05	1e-05	0.339556	genus
Falsirhodobacter	1.33333e-05	1e-05	0.386476	genus
Fannyhessea	1.5e-05	1.33333e-05	0.640374	genus
Fastidiosipila	1.5e-05	1.16667e-05	0.282425	genus
Faucicola	0	5e-06	0.0705328	genus
Faustvirus	1.66667e-06	0	0.404657	genus
Fenollaria	2.33333e-05	2.66667e-05	1	genus
Feravirus	1.66667e-06	0	0.404657	genus
Ferozepurvirus	8.33333e-06	6.66667e-06	0.72933	genus
Ferribacterium	3e-05	3.83333e-05	0.176693	genus
Ferrimonas	6.5e-05	8.33333e-05	0.209565	genus
Ferriphaselus	8.33333e-06	1.16667e-05	0.218355	genus
Ferroplasma	6.66667e-06	1.16667e-05	0.240606	genus
Ferrovibrio	5.16667e-05	7e-05	0.362928	genus
Ferrovum	1e-05	8.33333e-06	0.598161	genus
Ferruginibacter	2.33333e-05	2e-05	0.933334	genus
Fervidibacillus	2.16667e-05	1.83333e-05	0.388861	genus
Fervidobacterium	1.16667e-05	1.33333e-05	0.594793	genus
Fibrella	5.66667e-05	5.16667e-05	0.80684	genus
Fibrobacter	3e-05	3.5e-05	0.201243	genus
Fictibacillus	8.33333e-05	7.83333e-05	1	genus
Fidelibacter	1.16667e-05	1.33333e-05	0.594793	genus
Filifactor	6.66667e-05	4.33333e-05	0.0150773	genus
Filimonas	2.16667e-05	1.83333e-05	0.388861	genus
Filomicrobium	8.33333e-06	6.66667e-06	0.594793	genus
Fimbriimonas	1.5e-05	1.5e-05	1	genus
Finegoldia	3.33333e-05	2.5e-05	0.180762	genus
Fischerella	6.66667e-06	8.33333e-06	0.594793	genus
Flagellatimonas	1.33333e-05	1.33333e-05	1	genus
Flagellimonas	0.000335	0.000253333	0.228951	genus
Flammeovirga	3.66667e-05	3.5e-05	0.719831	genus
Flaviflexus	2.33333e-05	2.83333e-05	0.796052	genus
Flavihumibacter	3.83333e-05	2.83333e-05	0.0810921	genus
Flaviramulus	6.66667e-06	1.66667e-06	0.112196	genus
Flavisolibacter	3.66667e-05	2.5e-05	0.345234	genus
Flavivirga	2e-05	1.5e-05	0.341327	genus
Flavobacterium	0.00132	0.00109833	0.261496	genus
Flavonifractor	0.0149183	0.0225383	0.0930736	genus
Flexistipes	5e-06	1e-05	0.341327	genus
Flintibacter	0.0063	0.011135	0.0411255	genus
Floricoccus	1.16667e-05	1.16667e-05	1	genus
Fluoribacter	1e-05	1e-05	1	genus
Fluviibacter	1e-05	2.16667e-05	0.0309117	genus
Fluviicola	1e-05	5e-06	0.0705328	genus
Fluviispira	3.33333e-06	1.66667e-06	0.594793	genus
Fontisphaera	1.83333e-05	2.5e-05	0.114941	genus
Fontisubflavum	1e-05	6.66667e-06	0.173945	genus
Fontivita	1.83333e-05	2.5e-05	0.114941	genus
Formicincola	3.33333e-06	1.66667e-06	0.594793	genus
Formosa	3.83333e-05	3.66667e-05	0.931205	genus
Francisella	6.5e-05	0.000175	0.459975	genus
Franconibacter	4.5e-05	3.5e-05	0.34231	genus
Frankia	4.83333e-05	6.66667e-05	0.322748	genus
Frateuria	2.5e-05	3.16667e-05	0.553598	genus
Fretibacter	8.33333e-06	1e-05	0.404657	genus
Fretibacterium	0.000106667	0.000151667	0.256429	genus
Friedmanniella	2e-05	2.33333e-05	0.673402	genus
Frigidibacter	2.16667e-05	3e-05	0.226818	genus
Frigoribacterium	3.83333e-05	4.33333e-05	0.675761	genus
Frigoriglobus	3e-05	2.83333e-05	0.868615	genus
Frischella	1.66667e-06	0	0.404657	genus
Fromanvirus	0	3.33333e-06	0.173945	genus
Frondihabitans	3.83333e-05	4.5e-05	0.615059	genus
Fructilactobacillus	4.83333e-05	4e-05	0.0810921	genus
Fuerstiella	1e-05	8.33333e-06	0.404657	genus
Fulvitalea	6e-05	3.83333e-05	0.219831	genus
Fulvivirga	8.16667e-05	6.33333e-05	0.324534	genus
Fundicoccus	1.16667e-05	5e-06	0.201243	genus
Furfurilactobacillus	1.33333e-05	2e-05	0.24681	genus
Fuscovulum	1.33333e-05	1.33333e-05	1	genus
Fusobacterium	0.000311667	0.000286667	0.573155	genus
Galbibacter	1.33333e-05	6.66667e-06	0.270338	genus
Gallaecimonas	6.33333e-05	8.16667e-05	0.246894	genus
Gallibacterium	3.66667e-05	3e-05	0.344264	genus
Gallionella	5e-06	3.33333e-06	0.923342	genus
Gaopeijia	1.5e-05	2e-05	0.858586	genus
Gaoshiqia	9.33333e-05	6e-05	0.167422	genus
Gardnerella	9.83333e-05	0.000106667	0.62546	genus
Geitlerinema	1.16667e-05	1.16667e-05	1	genus
Gelria	8.16667e-05	0.000111667	0.195431	genus
Gemella	4e-05	3.66667e-05	0.559669	genus
Geminocystis	3.5e-05	4.5e-05	0.197157	genus
Gemmata	6.16667e-05	6.5e-05	0.744419	genus
Gemmatimonas	2.83333e-05	3.33333e-05	0.390044	genus
Gemmatirosa	1.66667e-05	2.16667e-05	0.206324	genus
Gemmobacter	1.5e-05	1.83333e-05	0.476033	genus
Geoalkalibacter	6.5e-05	7.16667e-05	0.93516	genus
Geobacillus	0.0003	0.000253333	0.148116	genus
Geobacter	0.000258333	0.000306667	0.259818	genus
Geochorda	6.16667e-05	5.66667e-05	0.248652	genus
Geodermatophilus	4.5e-05	5.83333e-05	0.682545	genus
Geoglobus	1.66667e-06	0	0.404657	genus
Geomonas	0.000138333	0.000168333	0.519641	genus
Geopseudomonas	1.33333e-05	1.33333e-05	0.75183	genus
Georgenia	0.000158333	0.000176667	0.747921	genus
Georhizobium	1e-05	1.33333e-05	0.173945	genus
Geosporobacter	0.00014	0.00014	0.808866	genus
Geotalea	6.5e-05	9e-05	0.0344118	genus
Geothrix	0.000215	0.00028	0.228133	genus
Geovibrio	1.16667e-05	1e-05	0.404657	genus
Gephyromycinifex	1.33333e-05	1.5e-05	0.640374	genus
Gibbsiella	1.5e-05	2e-05	0.201243	genus
Gilliamella	4.33333e-05	3.66667e-05	0.408185	genus
Gillianvirus	0	1.66667e-06	0.404657	genus
Gilvibacter	1.66667e-05	1.5e-05	0.858586	genus
Gilvimarinus	1.5e-05	2e-05	0.341327	genus
Gimesia	7e-05	7.66667e-05	0.362031	genus
Gimibacter	1e-05	1.16667e-05	1	genus
Glaciibacter	1.16667e-05	1.16667e-05	1	genus
Glaciihabitans	1.66667e-06	8.33333e-06	0.100348	genus
Glaciimonas	2.33333e-05	1.66667e-05	0.353789	genus
Glaesserella	2.66667e-05	5.33333e-05	0.775029	genus
Gleimia	1.16667e-05	1e-05	0.404657	genus
Globicatella	7.33333e-05	6.5e-05	0.685249	genus
Gloeobacter	3.66667e-05	4.66667e-05	0.323642	genus
Gloeocapsopsis	1.16667e-05	8.33333e-06	0.218355	genus
Gloeomargarita	3e-05	1.83333e-05	0.0621246	genus
Gloeothece	2.5e-05	2.33333e-05	0.793585	genus
Gluconacetobacter	1.83333e-05	2.83333e-05	0.102341	genus
Gluconobacter	6.16667e-05	5.33333e-05	0.275915	genus
Glutamicibacter	0.00012	0.00013	0.466457	genus
Glycocaulis	3.33333e-05	3.66667e-05	0.804036	genus
Gordonia	0.000326667	0.000373333	0.629754	genus
Gordonibacter	0.000755	0.000343333	0.0247217	genus
Gottfriedia	8.33333e-06	6.66667e-06	0.784191	genus
Gottschalkia	1.66667e-05	1.66667e-05	0.929013	genus
Gracilibacillus	5.66667e-05	6.33333e-05	0.622939	genus
Gracilimonas	3.33333e-05	2.83333e-05	0.503364	genus
Gracilinema	4.16667e-05	4e-05	0.933334	genus
Granulibacter	1.66667e-05	1.66667e-05	0.929013	genus
Granulicatella	3.33333e-05	3.16667e-05	0.666002	genus
Granulicella	5e-05	6.33333e-05	0.123213	genus
Grimontia	2.33333e-05	1.83333e-05	0.206324	genus
Gryllotalpicola	5e-06	5e-06	1	genus
Gudongella	3.16667e-05	4.16667e-05	0.301211	genus
Gulosibacter	3.33333e-05	3.33333e-05	1	genus
Guptibacillus	7.33333e-05	7e-05	0.935508	genus
Guyparkeria	3e-05	3.33333e-05	0.675761	genus
Gymnodinialimonas	1e-05	2e-05	0.0276595	genus
Gynuella	1.5e-05	1.33333e-05	0.640374	genus
Haematobacter	3e-05	3.66667e-05	0.362031	genus
Haematospirillum	6.66667e-06	8.33333e-06	0.594793	genus
Haemophilus	9e-05	8.16667e-05	0.35749	genus
Hafnia	3.5e-05	3.5e-05	1	genus
Hahella	5.16667e-05	6.66667e-05	0.216446	genus
Haladaptatus	3.83333e-05	3.83333e-05	0.795647	genus
Halalkaliarchaeum	3.33333e-06	5e-06	0.640374	genus
Halalkalibacter	6.66667e-06	6.66667e-06	1	genus
Halalkalicoccus	8.33333e-06	1e-05	0.404657	genus
Halanaeroarchaeum	8.33333e-06	1e-05	0.67329	genus
Halanaerobium	1.33333e-05	1.66667e-05	0.310863	genus
Halapricum	1.83333e-05	1.83333e-05	1	genus
Halarchaeum	6.66667e-06	3.33333e-06	0.310863	genus
Halarcobacter	3.33333e-05	3.66667e-05	0.559669	genus
Haliangium	3.5e-05	4.5e-05	0.286728	genus
Halioglobus	3.5e-05	3.33333e-05	0.737441	genus
Haliovirga	1e-05	8.33333e-06	0.404657	genus
Halioxenophilus	1e-05	1.33333e-05	0.173945	genus
Haliscomenobacter	4.83333e-05	3.33333e-05	0.287609	genus
Haloarcula	5.5e-05	6.66667e-05	0.512862	genus
Halobacillus	0.000166667	0.000133333	0.0603891	genus
Halobacteriovorax	5e-06	8.33333e-06	0.282425	genus
Halobacterium	2e-05	2.66667e-05	0.197157	genus
Halobacteroides	6.66667e-06	1e-05	0.173945	genus
Halobaculum	4.83333e-05	4.66667e-05	0.741696	genus
Halobellus	1.83333e-05	1.16667e-05	0.100348	genus
Halocatena	1.66667e-06	5e-06	0.282425	genus
Halocella	2e-05	2.16667e-05	1	genus
Halococcus	8.33333e-06	8.33333e-06	1	genus
Halodesulfurarchaeum	5e-06	8.33333e-06	0.282425	genus
Haloferax	1.33333e-05	2e-05	0.189854	genus
Haloferula	2.33333e-05	2.16667e-05	0.931205	genus
Haloglomus	2e-05	2.16667e-05	0.718048	genus
Halohasta	5e-06	5e-06	1	genus
Haloimpatiens	0.000116667	0.000111667	1	genus
Halolamina	1.66667e-06	6.66667e-06	0.112196	genus
Halomarina	1.66667e-05	2.5e-05	0.120206	genus
Halomicrobium	2e-05	2.5e-05	0.339556	genus
Halomicrococcus	1.66667e-06	3.33333e-06	0.594793	genus
Halomicronema	1e-05	1.16667e-05	0.404657	genus
Halomonas	0.000585	0.000718333	0.296258	genus
Halomontanus	5e-06	5e-06	1	genus
Halopenitus	8.33333e-06	5e-06	0.282425	genus
Halopiger	1e-05	6.66667e-06	0.173945	genus
Haloplanus	2.5e-05	3.5e-05	0.0899193	genus
Haloprofundus	1e-05	1.16667e-05	0.404657	genus
Halopseudomonas	0.000106667	0.000128333	0.166657	genus
Haloquadratum	1.66667e-06	0	0.404657	genus
Halorarius	1.16667e-05	1.83333e-05	0.213259	genus
Halorarum	3e-05	1.83333e-05	0.0818343	genus
Halorhabdus	2e-05	3e-05	0.20342	genus
Halorhodospira	2e-05	2e-05	1	genus
Halorientalis	2.66667e-05	3e-05	0.933207	genus
Halorubrum	3.83333e-05	5.16667e-05	0.330679	genus
Halorussus	3.5e-05	4.5e-05	0.240654	genus
Halosegnis	1.66667e-06	3.33333e-06	0.594793	genus
Halosimplex	4.33333e-05	4.33333e-05	1	genus
Halosolutus	1.33333e-05	1.66667e-05	0.80148	genus
Halospeciosus	1.66667e-06	1.66667e-06	1	genus
Halosquirtibacter	5.16667e-05	3.33333e-05	0.122169	genus
Halotalea	1.5e-05	1e-05	0.0705328	genus
Haloterrigena	1.33333e-05	1.66667e-05	0.522817	genus
Halothece	5e-06	5e-06	1	genus
Halothermothrix	2.5e-05	2e-05	0.61774	genus
Halothiobacillus	2.16667e-05	2e-05	0.598161	genus
Halotia	1.66667e-06	0	0.404657	genus
Halovalidus	1.66667e-06	3.33333e-06	0.594793	genus
Halovenus	8.33333e-06	1e-05	0.404657	genus
Halovivax	1.33333e-05	1.33333e-05	1	genus
Hankyongella	8.33333e-06	1.16667e-05	0.218355	genus
Haploplasma	8.33333e-06	1.66667e-06	0.100348	genus
Hartmannibacter	1.16667e-05	1.33333e-05	0.594793	genus
Hathewaya	1.66667e-05	1.33333e-05	0.310863	genus
Helcobacillus	1.33333e-05	1.5e-05	0.640374	genus
Helcococcus	4.83333e-05	4.83333e-05	1	genus
Helicobacter	0.00019	0.000238333	0.746188	genus
Helicovermis	2.66667e-05	2.16667e-05	0.248213	genus
Heliomicrobium	7.66667e-05	9e-05	0.571793	genus
Heliorestis	1.33333e-05	1.33333e-05	1	genus
Herbaspirillum	0.000188333	0.000208333	0.573831	genus
Herbiconiux	3.16667e-05	3.83333e-05	0.408185	genus
Herbinix	0.000378333	0.000353333	0.872113	genus
Herminiimonas	6.66667e-06	1e-05	0.386476	genus
Heyndrickxia	0.00043	0.000356667	0.699134	genus
Hippea	8.33333e-06	5e-06	0.282425	genus
Hirschia	1e-05	2e-05	0.113346	genus
Histophilus	1.66667e-05	8.33333e-06	0.114941	genus
Hoeflea	7.83333e-05	8.33333e-05	0.80615	genus
Holdemania	0.000201667	0.000178333	0.519641	genus
Homo	0.0123433	0.00221833	0.0930736	genus
Homoserinibacter	3.33333e-06	6.66667e-06	0.310863	genus
Horticoccus	1.66667e-05	2.33333e-05	0.386476	genus
Hoylesella	0.00019	0.00014	0.334973	genus
Hoyosella	8.33333e-06	8.33333e-06	1	genus
Hujiaoplasma	1e-05	6.66667e-06	0.540667	genus
Humibacillus	6.66667e-06	5e-06	0.640374	genus
Humibacter	1e-05	1e-05	1	genus
Humisphaera	1.66667e-05	1.66667e-05	0.929013	genus
Hungatella	0.00431167	0.00463333	0.699134	genus
Hwangdonia	8.33333e-06	5e-06	0.282425	genus
Hwanghaeella	1.16667e-05	1.83333e-05	0.0340943	genus
Hydrocarboniclastica	8.33333e-06	1e-05	0.67329	genus
Hydrocarboniphaga	2e-05	2.5e-05	0.341327	genus
Hydrogenibacillus	2.33333e-05	2.5e-05	0.640374	genus
Hydrogenimonas	3.5e-05	4.66667e-05	0.0543586	genus
Hydrogenobacter	1.5e-05	1.83333e-05	0.282425	genus
Hydrogenobaculum	3.33333e-06	8.33333e-06	0.24681	genus
Hydrogenophaga	0.000198333	0.000253333	0.148116	genus
Hydrogenophilus	1.16667e-05	1e-05	0.718048	genus
Hydrogenovibrio	2.33333e-05	2.83333e-05	0.24681	genus
Hylemonella	1.5e-05	1.5e-05	0.855132	genus
Hymenobacter	0.00126667	0.00107167	0.937229	genus
Hypericibacter	3.83333e-05	4.83333e-05	0.208694	genus
Hyphobacterium	4.83333e-05	4.66667e-05	0.862086	genus
Hyphococcus	1.66667e-05	1.83333e-05	0.594793	genus
Hyphomicrobium	7.66667e-05	5.83333e-05	0.192225	genus
Hyphomonas	9.66667e-05	8.5e-05	0.253861	genus
Iamia	6e-05	8.33333e-05	0.566923	genus
Ichnoviriform	0	1.66667e-06	0.404657	genus
Ichthyobacterium	1.66667e-06	0	0.404657	genus
Ideonella	3.5e-05	3.16667e-05	0.93282	genus
Idiomarina	3.5e-05	4.33333e-05	0.138147	genus
Ignatzschineria	8.33333e-06	6.66667e-06	0.594793	genus
Ignavibacterium	1.5e-05	2.16667e-05	0.172344	genus
Ignavigranum	1.66667e-06	8.33333e-06	0.0340943	genus
Ihubacter	0.00366333	0.00487	0.24026	genus
Ilumatobacter	2.33333e-05	2.5e-05	0.640374	genus
Ilyobacter	4.33333e-05	3.66667e-05	0.270338	genus
Imbroritus	1e-05	1.33333e-05	0.173945	genus
Immundisolibacter	1.83333e-05	2.16667e-05	0.396487	genus
Imperialibacter	5.83333e-05	4.83333e-05	0.270338	genus
Imtechella	1.5e-05	5e-06	0.0383079	genus
Indioceanicola	2.83333e-05	3.16667e-05	0.553598	genus
Infirmifilum	1.66667e-06	6.66667e-06	0.112196	genus
Inhella	1.5e-05	1.83333e-05	0.282425	genus
Intestinibacillus	0.000191667	0.000411667	0.004329	genus
Intestinibacter	2e-05	1.83333e-05	0.67329	genus
Intestinibaculum	2.5e-05	2.66667e-05	0.858586	genus
Intestinimonas	0.00420833	0.006375	0.0921251	genus
Intrasporangium	1.16667e-05	1.33333e-05	1	genus
Iocasia	1.16667e-05	1.33333e-05	0.784191	genus
Iodobacter	1.33333e-05	1.33333e-05	1	genus
Isoalcanivorax	8.33333e-06	1.33333e-05	0.113846	genus
Isoptericola	0.000115	0.000223333	0.0776483	genus
Isosphaera	3.5e-05	2.16667e-05	0.221509	genus
Janibacter	0.000103333	0.000108333	0.870748	genus
Jannaschia	6e-05	7.16667e-05	0.558174	genus
Janthinobacterium	0.00016	0.000195	0.375962	genus
Jatrophihabitans	3.33333e-05	3.83333e-05	0.507388	genus
Jejubacter	1.16667e-05	1.33333e-05	0.594793	genus
Jeongeupia	1.33333e-05	2e-05	0.0905212	genus
Jeotgalibaca	5.83333e-05	5.16667e-05	0.440876	genus
Jeotgalibacillus	1.16667e-05	1e-05	0.404657	genus
Jeotgalicoccus	1.5e-05	1.66667e-05	0.858586	genus
Jiangella	4.16667e-05	5.33333e-05	0.301211	genus
Jiella	1.16667e-05	1.33333e-05	0.594793	genus
Jonesia	8.33333e-06	1.5e-05	0.114941	genus
Jonquetella	1.66667e-05	1.83333e-05	0.784191	genus
Jujuvirus	0	1.66667e-06	0.404657	genus
Junavirus	0	3.33333e-06	0.173945	genus
Kaistella	8.66667e-05	7.5e-05	0.62546	genus
Kaistia	1.83333e-05	2.33333e-05	0.39369	genus
Kangiella	2.83333e-05	2e-05	0.61438	genus
Kaustia	2.16667e-05	2.66667e-05	0.527089	genus
Kenoshavirus	0	5e-06	0.175734	genus
Keratinibaculum	1.33333e-05	1.16667e-05	0.594793	genus
Kerstersia	1.33333e-05	1.83333e-05	0.437186	genus
Ketobacter	2.5e-05	3e-05	0.476033	genus
Ketogulonicigenium	2.16667e-05	1.66667e-05	0.240606	genus
Kibdelosporangium	2.33333e-05	3e-05	0.438115	genus
Kineobactrum	2e-05	2.33333e-05	0.675761	genus
Kineococcus	5.33333e-05	6.33333e-05	0.681996	genus
Kineothrix	0.0117283	0.00935	0.393939	genus
Kingella	2.33333e-05	3.16667e-05	0.0692799	genus
Kiritimatiella	3e-05	4.33333e-05	0.0949526	genus
Kitasatospora	0.000806667	0.00105667	0.228951	genus
Klebsiella	0.00095	0.001305	0.309524	genus
Kluyvera	4.83333e-05	8.33333e-05	0.0150212	genus
Knoellia	2.16667e-05	2.33333e-05	0.93282	genus
Kocuria	0.000188333	0.000241667	0.33412	genus
Koinonema	1e-05	1.16667e-05	0.404657	genus
Koleobacter	5e-05	4.5e-05	0.869337	genus
Kolteria	2.16667e-05	1.83333e-05	0.553598	genus
Komagataeibacter	8.5e-05	0.000108333	0.258974	genus
Kordia	2.83333e-05	1.33333e-05	0.0139346	genus
Kordiimonas	3.83333e-05	3.33333e-05	0.383104	genus
Kosakonia	0.00012	0.000121667	0.871663	genus
Kosmotoga	6.66667e-06	1e-05	0.173945	genus
Kovacikia	6.66667e-06	1e-05	0.173945	genus
Kozakia	2.83333e-05	2.33333e-05	0.50579	genus
Krasilnikovia	2.5e-05	3e-05	0.741696	genus
Kribbella	0.000246667	0.000286667	0.518159	genus
Kroppenstedtia	5.33333e-05	6.33333e-05	0.217296	genus
Ktedonosporobacter	1.5e-05	1.33333e-05	0.640374	genus
Kurthia	3.5e-05	5.16667e-05	0.0397583	genus
Kushneria	2e-05	2.5e-05	0.339556	genus
Kutzneria	0.000113333	0.000136667	0.571107	genus
Kyrpidia	4.16667e-05	5.16667e-05	0.301211	genus
Kytococcus	3.66667e-05	4.66667e-05	0.460798	genus
Labilibaculum	6.66667e-05	3.5e-05	0.193029	genus
Labilithrix	1.66667e-05	1.16667e-05	0.248213	genus
Labrenzia	3.66667e-05	3.16667e-05	0.355647	genus
Labrys	5.33333e-05	5.66667e-05	0.737441	genus
Laceyella	1.16667e-05	1.33333e-05	0.784191	genus
Lachnoanaerobaculum	0.000605	0.00061	1	genus
Lachnoclostridium	0.0166717	0.0172067	1	genus
Lachnospira	0.000315	0.000301667	1	genus
Lacibacter	3.66667e-05	3.16667e-05	0.41656	genus
Lacimicrobium	8.33333e-06	8.33333e-06	1	genus
Lacinutrix	1.66667e-05	2e-05	0.431512	genus
Lacipirellula	2.16667e-05	2e-05	0.598161	genus
Lacrimispora	0.00484167	0.00487333	1	genus
Lacticaseibacillus	0.000178333	0.00015	0.145251	genus
Lactiplantibacillus	9.33333e-05	6e-05	0.0508783	genus
Lactobacillus	0.00299833	0.00290667	0.574504	genus
Lactococcus	0.0303333	0.00613667	0.025974	genus
Lactonifactor	0.00147667	0.00190667	0.0930736	genus
Lacunisphaera	1e-05	1.16667e-05	0.67329	genus
Lancefieldella	3e-05	2.83333e-05	0.787919	genus
Lapidilactobacillus	1.66667e-06	3.33333e-06	0.594793	genus
Laribacter	2.33333e-05	3.5e-05	0.209565	genus
Larkinella	0.00011	6e-05	0.0442006	genus
Laroyevirus	1.66667e-06	0	0.404657	genus
Latilactobacillus	3.83333e-05	3.16667e-05	0.100348	genus
Lautropia	2e-05	2e-05	1	genus
Lawsonella	5e-06	8.33333e-06	0.476033	genus
Lawsonibacter	0.0100733	0.0176767	0.0411255	genus
Leadbettera	9.83333e-05	9e-05	0.557421	genus
Leadbetterella	1.66667e-05	1e-05	0.189854	genus
Leclercia	0.00013	0.000163333	0.222345	genus
Lederbergia	8.33333e-06	1.16667e-05	0.388861	genus
Leeuwenhoekiella	2.33333e-05	2.5e-05	0.729859	genus
Legionella	0.00017	0.000156667	0.417583	genus
Leifsonia	0.000191667	0.000151667	0.573155	genus
Leisingera	9.33333e-05	0.000113333	0.2113	genus
Lelliottia	3e-05	4.33333e-05	0.0309117	genus
Leminorella	2.16667e-05	1.66667e-05	0.113846	genus
Lentibacillus	4e-05	4.16667e-05	1	genus
Lentibacter	6.66667e-06	3.33333e-06	0.310863	genus
Lentilactobacillus	6.66667e-05	5.5e-05	0.240654	genus
Lentilitoribacter	1.66667e-05	1e-05	0.20342	genus
Lentisphaera	6.66667e-06	5e-06	0.640374	genus
Lentzea	0.000105	0.00015	0.12486	genus
Leptodesmis	1.33333e-05	1.83333e-05	0.24681	genus
Leptogranulimonas	0.0033	0.00220667	0.484848	genus
Leptolyngbya	9e-05	9.16667e-05	0.871208	genus
Leptospira	9.5e-05	9e-05	0.615059	genus
Leptothermofonsia	2e-05	2.5e-05	0.0705328	genus
Leptothrix	1.33333e-05	1.66667e-05	0.522817	genus
Leptotrichia	0.000155	0.000153333	0.870048	genus
Leucobacter	8.33333e-05	0.000103333	0.418415	genus
Leuconostoc	6.33333e-05	5.5e-05	0.120206	genus
Levilactobacillus	8.5e-05	9.5e-05	0.865599	genus
Lewinella	2.16667e-05	1.83333e-05	0.603743	genus
Liberibacter	2.16667e-05	1.83333e-05	0.734486	genus
Lichenicoccus	4e-05	5.5e-05	0.0801183	genus
Lichenicola	3.16667e-05	3e-05	0.442695	genus
Lichenihabitans	1e-05	1.16667e-05	0.404657	genus
Ligilactobacillus	0.02537	0.0056	0.00865801	genus
Lignipirellula	1.83333e-05	2e-05	0.718048	genus
Limibacterium	0.00011	7.33333e-05	0.374269	genus
Limihaloglobus	3.33333e-06	1e-05	0.0246087	genus
Limimaricola	1.83333e-05	1.33333e-05	0.339556	genus
Limnobacter	1e-05	1.5e-05	0.175734	genus
Limnobaculum	8.33333e-06	1.16667e-05	0.218355	genus
Limnochorda	6.83333e-05	9e-05	0.36648	genus
Limnoglobus	4.33333e-05	3.83333e-05	0.35657	genus
Limnohabitans	4.83333e-05	5.66667e-05	0.390044	genus
Limnospira	8.33333e-06	8.33333e-06	1	genus
Limosilactobacillus	0.00229333	0.00153167	0.393939	genus
Liquorilactobacillus	3.83333e-05	3.83333e-05	0.857669	genus
Listeria	0.000281667	0.000631667	0.0538188	genus
Litorilituus	1.66667e-06	0	0.404657	genus
Litorimonas	8.33333e-06	1e-05	0.404657	genus
Litorivicinus	6.66667e-06	1e-05	0.173945	genus
Loigolactobacillus	9.83333e-05	4e-05	0.0141294	genus
Loktanella	1.33333e-05	1.33333e-05	1	genus
Lonepinella	3.5e-05	2.33333e-05	0.179929	genus
Longicatena	0.00017	0.000203333	0.145251	genus
Longispora	3e-05	3.5e-05	0.653896	genus
Lonsdalea	1.83333e-05	2e-05	0.67329	genus
Luteibacter	0.000116667	0.000126667	0.685249	genus
Luteimicrobium	6.66667e-06	5e-06	0.640374	genus
Luteimonas	0.000101667	0.000123333	0.419245	genus
Luteitalea	5.33333e-05	4.33333e-05	0.440876	genus
Luteithermobacter	1e-05	1.33333e-05	0.173945	genus
Luteococcus	1.33333e-05	2.16667e-05	0.0692799	genus
Luteolibacter	9.16667e-05	0.000111667	0.194633	genus
Lutibacter	1.33333e-05	1.16667e-05	0.594793	genus
Lutimonas	1e-05	6.66667e-06	0.173945	genus
Lyngbya	0	1.66667e-06	0.404657	genus
Lysinibacillus	0.000443333	0.000426667	0.747921	genus
Lysinibacter	8.33333e-06	8.33333e-06	1	genus
Lysobacter	0.000251667	0.000256667	0.937229	genus
Macrococcoides	3.33333e-05	2e-05	0.00857557	genus
Macrococcus	0.000133333	0.000105	0.0841227	genus
Mageeibacillus	4.16667e-05	5e-05	0.322748	genus
Magnetococcus	1.33333e-05	2.16667e-05	0.0692799	genus
Magnetospira	1.16667e-05	1.33333e-05	0.594793	genus
Magnetospirillum	7.83333e-05	0.000105	0.164354	genus
Mahella	4e-05	4e-05	0.932427	genus
Mailhella	0.0001	0.00012	0.143091	genus
Maioricimonas	2.16667e-05	2.66667e-05	0.24681	genus
Malaciobacter	3.83333e-05	4.33333e-05	1	genus
Malacoplasma	8.33333e-06	6.66667e-06	0.594793	genus
Maliibacterium	0.000346667	0.000445	0.24026	genus
Mameliella	2e-05	2.33333e-05	0.653896	genus
Mammaliicoccus	0.000101667	5.83333e-05	0.040491	genus
Mangrovibacillus	8.33333e-06	8.33333e-06	1	genus
Mangrovibacter	1.66667e-05	2.16667e-05	0.541508	genus
Mangrovibacterium	6e-05	3.83333e-05	0.224839	genus
Mangrovimonas	2.33333e-05	1.33333e-05	0.0698481	genus
Mangrovivirga	1.16667e-05	6.66667e-06	0.113846	genus
Mannheimia	4e-05	4.83333e-05	0.437186	genus
Maribacter	0.000175	0.000131667	0.373417	genus
Maribellus	7.66667e-05	4.5e-05	0.103095	genus
Maricaulis	2.83333e-05	2.5e-05	0.321813	genus
Marichromatium	2.16667e-05	2e-05	0.718048	genus
Maridesulfovibrio	0.000153333	0.000148333	0.504985	genus
Marilutibacter	1.66667e-05	2.16667e-05	0.541508	genus
Mariluticola	1.16667e-05	1.5e-05	0.527089	genus
Marinagarivorans	6.66667e-06	5e-06	0.640374	genus
Marinibacterium	3.16667e-05	3.66667e-05	0.740768	genus
Mariniblastus	8.33333e-06	1.33333e-05	0.113846	genus
Marinicauda	1.5e-05	1.33333e-05	0.75183	genus
Marinicaulis	1.16667e-05	1.33333e-05	0.594793	genus
Marinicella	5e-06	1.33333e-05	0.0378807	genus
Marinicellulosiphila	1.66667e-06	6.66667e-06	0.112196	genus
Marinifilum	8.83333e-05	5e-05	0.143091	genus
Mariniflexile	2.5e-05	2.5e-05	1	genus
Marinilactibacillus	1.16667e-05	1e-05	0.404657	genus
Marinilongibacter	3e-05	2.5e-05	0.615059	genus
Marinimicrobium	1e-05	1.5e-05	0.0705328	genus
Mariniplasma	1.16667e-05	8.33333e-06	0.388861	genus
Marinithermus	1.5e-05	1.66667e-05	0.858586	genus
Marinitoga	3.5e-05	3.16667e-05	0.61093	genus
Marinobacter	0.000323333	0.00035	0.871663	genus
Marinobacterium	4e-05	5.5e-05	0.13874	genus
Marinomonas	9.5e-05	8e-05	0.0393933	genus
Marinospirillum	1e-05	1.16667e-05	0.404657	genus
Marinovum	2.16667e-05	1.66667e-05	0.541508	genus
Mariprofundus	1.83333e-05	2.83333e-05	0.0243426	genus
Marisediminicola	3.33333e-06	3.33333e-06	1	genus
Marispirochaeta	3.66667e-05	4.33333e-05	0.730385	genus
Maritalea	8.33333e-06	1e-05	0.404657	genus
Marivirga	6.66667e-05	5e-05	0.162038	genus
Marivita	8.33333e-06	3.33333e-06	0.112196	genus
Marivivens	6.66667e-06	1.16667e-05	0.113846	genus
Marixanthomonas	2.33333e-05	1.5e-05	0.226818	genus
Marnyiella	1.66667e-05	1.5e-05	0.793585	genus
Martelella	7e-05	8.33333e-05	0.412511	genus
Marvinbryantia	0.00292	0.00325	0.393939	genus
Massilia	0.000316667	0.000376667	0.422527	genus
Massilimicrobiota	9.66667e-05	6.83333e-05	0.120143	genus
Mediterraneibacter	0.01551	0.0147033	1	genus
Megalodesulfovibrio	3.66667e-05	4.83333e-05	0.157364	genus
Megamonas	0.000146667	0.000153333	0.468829	genus
Megasphaera	0.000418333	0.000458333	0.687363	genus
Megavirus	1.66667e-06	0	0.404657	genus
Meiothermus	3.16667e-05	4.16667e-05	0.437186	genus
Melaminivora	3.83333e-05	4.66667e-05	0.621659	genus
Melioribacter	2e-05	1.83333e-05	0.718048	genus
Melissococcus	1.83333e-05	1.5e-05	0.431512	genus
Melittangium	3.5e-05	3.33333e-05	1	genus
Mementomorivirus	0	1.66667e-06	0.404657	genus
Mergibacter	1.66667e-06	0	0.404657	genus
Mesobacillus	0.000136667	0.000143333	0.869337	genus
Mesoflavibacter	1.33333e-05	1e-05	0.173945	genus
Mesomycoplasma	2.83333e-05	4e-05	0.797252	genus
Mesoplasma	1.33333e-05	1e-05	1	genus
Mesorhizobium	0.00057	0.000638333	0.374269	genus
Mesoterricola	0.000118333	0.000171667	0.126869	genus
Mesotoga	1.83333e-05	1.5e-05	0.282425	genus
Metabacillus	0.000171667	0.000173333	0.870048	genus
Metallosphaera	6.66667e-06	1e-05	0.173945	genus
Metallumcola	3.16667e-05	3.16667e-05	0.93282	genus
Metamycoplasma	4.33333e-05	4e-05	1	genus
Metapseudomonas	9.16667e-05	0.000116667	0.256429	genus
Metasolibacillus	1e-05	1.5e-05	0.175734	genus
Methanimicrococcus	8.33333e-06	3.33333e-06	0.112196	genus
Methanobacterium	2.83333e-05	4e-05	0.0842457	genus
Methanobrevibacter	7.16667e-05	6.5e-05	0.74575	genus
Methanocaldococcus	2e-05	1.83333e-05	0.598161	genus
Methanocella	1.66667e-05	2.5e-05	0.0695884	genus
Methanochimaera	3.33333e-06	1e-05	0.0246087	genus
Methanococcoides	1.16667e-05	1.16667e-05	1	genus
Methanococcus	1.33333e-05	1.33333e-05	0.929013	genus
Methanocorpusculum	1.16667e-05	1.16667e-05	1	genus
Methanoculleus	2.16667e-05	3e-05	0.149458	genus
Methanofollis	2.5e-05	3.16667e-05	0.201243	genus
Methanogenium	1e-05	1.16667e-05	0.404657	genus
Methanohalophilus	8.33333e-06	1e-05	0.404657	genus
Methanolacinia	0	3.33333e-06	0.173945	genus
Methanolapillus	1.16667e-05	5e-06	0.0542918	genus
Methanolobus	3e-05	3.5e-05	0.339556	genus
Methanomassiliicoccus	3.33333e-06	5e-06	0.640374	genus
Methanomethylophilus	6.66667e-06	6.66667e-06	1	genus
Methanomethylovorans	5e-06	1e-05	0.201243	genus
Methanomicrobium	3.33333e-06	1.16667e-05	0.0224789	genus
Methanoplanus	1.16667e-05	1.5e-05	0.527089	genus
Methanopyrus	3.33333e-06	8.33333e-06	0.24681	genus
Methanoregula	1e-05	1.16667e-05	0.404657	genus
Methanosalsum	8.33333e-06	8.33333e-06	1	genus
Methanosarcina	8.5e-05	8.16667e-05	0.61906	genus
Methanosphaera	1.66667e-05	1.66667e-05	0.929013	genus
Methanosphaerula	1.66667e-06	3.33333e-06	0.594793	genus
Methanospirillum	1.5e-05	1.83333e-05	0.282425	genus
Methanothermobacter	1.16667e-05	1.5e-05	0.527089	genus
Methanothermococcus	6.66667e-06	5e-06	0.640374	genus
Methanothrix	1.5e-05	1.66667e-05	0.858586	genus
Methylacidimicrobium	1.5e-05	1.66667e-05	0.640374	genus
Methylacidiphilum (ex Ratnadevi et al. 2023)	2.33333e-05	1.83333e-05	0.787005	genus
Methylibium	5.16667e-05	5.16667e-05	0.801851	genus
Methylobacillus	1e-05	1.16667e-05	0.67329	genus
Methylobacter	1.33333e-05	1.83333e-05	0.112196	genus
Methylobacterium	0.000385	0.000453333	0.52111	genus
Methylocaldum	2.16667e-05	2.16667e-05	0.752554	genus
Methylocapsa	1.16667e-05	1.16667e-05	1	genus
Methyloceanibacter	1.33333e-05	1.66667e-05	0.773938	genus
Methylocella	2e-05	1.83333e-05	0.67329	genus
Methylococcus	0.0001	0.000113333	0.518902	genus
Methylocystis	9e-05	9.33333e-05	0.870748	genus
Methylogaea	1.16667e-05	1.66667e-05	0.112196	genus
Methyloligella	1.5e-05	1.16667e-05	0.282425	genus
Methylomagnum	1.5e-05	3.16667e-05	0.024798	genus
Methylomarinovum	3e-05	4.16667e-05	0.213883	genus
Methylomarinum	1.5e-05	1.33333e-05	0.640374	genus
Methylomicrobium	2.33333e-05	3.16667e-05	0.0692799	genus
Methylomonas	0.000146667	0.000151667	0.871436	genus
Methylomusa	3.83333e-05	4.16667e-05	0.869098	genus
Methylophaga	1.66667e-05	2e-05	0.386476	genus
Methylophilus	1.33333e-05	1e-05	0.173945	genus
Methyloradius	1.66667e-05	1e-05	0.20342	genus
Methyloraptor	1.16667e-05	1.66667e-05	0.112196	genus
Methylorubrum	9.5e-05	0.000106667	0.872113	genus
Methylosinus	3.66667e-05	3.33333e-05	0.865339	genus
Methylotuvimicrobium	1.66667e-05	1.83333e-05	0.583882	genus
Methyloversatilis	3.33333e-06	3.33333e-06	1	genus
Methylovirgula	1.33333e-05	1.66667e-05	0.310863	genus
Methylovorus	1.33333e-05	8.33333e-06	0.113846	genus
Methylovulum	2.16667e-05	2.66667e-05	0.248213	genus
Micavibrio	8.33333e-06	1e-05	0.404657	genus
Microaceticoccus	1e-05	8.33333e-06	0.404657	genus
Microbacterium	0.00109	0.00127167	0.484848	genus
Microbispora	0.0001	0.00012	0.513629	genus
Microbulbifer	0.000278333	0.000285	0.808197	genus
Microcella	4.33333e-05	5.83333e-05	0.343289	genus
Micrococcus	0.000145	0.000168333	0.466457	genus
Microcoleus	8.33333e-06	5e-06	0.282425	genus
Microcystis	4.16667e-05	4e-05	0.867383	genus
Microlunatus	6.66667e-05	8.16667e-05	0.328065	genus
Micromonospora	0.00142333	0.001785	0.393939	genus
Micropruina	1.5e-05	1.83333e-05	0.285049	genus
Microterricola	2e-05	3e-05	0.0731398	genus
Microvenator	5e-06	6.66667e-06	0.532884	genus
Microvirga	0.000123333	0.000148333	0.261496	genus
Microvirgula	1.33333e-05	1.16667e-05	0.594793	genus
Miltoncostaea	4e-05	5.16667e-05	0.21474	genus
Mimivirus	1.66667e-06	0	0.404657	genus
Miniimonas	2.5e-05	2e-05	0.561883	genus
Miniphocaeibacter	1.5e-05	1.66667e-05	0.855132	genus
Minwuia	3.5e-05	4e-05	0.116428	genus
Mixta	3.66667e-05	3.83333e-05	0.108809	genus
Mobiluncus	1.16667e-05	1.33333e-05	0.594793	genus
Modestobacter	5.33333e-05	6.66667e-05	0.460798	genus
Moellerella	2.16667e-05	1.5e-05	0.314545	genus
Mogibacterium	6.83333e-05	9.16667e-05	0.0589897	genus
Mongoliitalea	1.5e-05	1.33333e-05	0.787005	genus
Monoglobus	0.000131667	0.00014	0.627319	genus
Moorena	8.33333e-06	6.66667e-06	0.594793	genus
Moraxella	0.00011	0.000105	0.564064	genus
Morganella	6.5e-05	6.66667e-05	0.934327	genus
Moritella	1e-05	1e-05	1	genus
Morococcus	5e-06	3.33333e-06	1	genus
Motiliproteus	1.16667e-05	1.33333e-05	0.594793	genus
Moumouvirus	1.66667e-06	3.33333e-06	0.594793	genus
Mucilaginibacter	0.000756667	0.000621667	0.393939	genus
Mucisphaera	1.83333e-05	2.33333e-05	0.113846	genus
Mucispirillum	0.00868167	0.0511367	0.588745	genus
Mumia	1.83333e-05	1.83333e-05	1	genus
Murdochiella	6.66667e-05	7.16667e-05	0.805803	genus
Muribaculum	0.005805	0.00552	0.937229	genus
Muricoccus	3.16667e-05	3.5e-05	0.737441	genus
Muriicola	8.33333e-06	1e-05	0.67329	genus
Musicola	6.66667e-06	1.16667e-05	0.113846	genus
Mycetocola	4e-05	5.33333e-05	0.216446	genus
Mycetohabitans	2.16667e-05	2e-05	1	genus
Mycoavidus	1.33333e-05	1.33333e-05	1	genus
Mycobacterium	0.000801667	0.00091	0.699134	genus
Mycobacteroides	8.5e-05	9.33333e-05	0.685249	genus
Mycolicibacillus	2.5e-05	3.33333e-05	0.18325	genus
Mycolicibacter	8e-05	0.000128333	0.0521351	genus
Mycolicibacterium	0.000846667	0.00094	0.818182	genus
Mycoplasma	0.00011	8.66667e-05	0.49068	genus
Mycoplasmoides	1e-05	1.16667e-05	0.67329	genus
Mycoplasmopsis	8.83333e-05	8.66667e-05	0.74575	genus
Mycovorax	3.5e-05	2.66667e-05	0.460798	genus
Myrnavirus	0	1.66667e-06	0.404657	genus
Myroides	4.33333e-05	4.5e-05	0.868371	genus
Myxococcus	0.000215	0.00029	0.199397	genus
Naasia	1.33333e-05	1.83333e-05	0.24681	genus
Nakamurella	7e-05	8.16667e-05	0.461617	genus
Nanchangia	5e-06	3.33333e-06	0.640374	genus
Nannocystis	3.83333e-05	3.83333e-05	1	genus
Natranaeroarchaeum	6.66667e-06	5e-06	0.640374	genus
Natranaerobius	1.33333e-05	1.33333e-05	1	genus
Natranaerofaba	1.83333e-05	1.33333e-05	0.206324	genus
Natrarchaeobaculum	3.33333e-06	0	0.173945	genus
Natrialba	0	1.66667e-06	0.404657	genus
Natribaculum	0	1.66667e-06	0.404657	genus
Natrinema	5.16667e-05	6e-05	0.805102	genus
Natroniella	3e-05	2e-05	0.216446	genus
Natronobacterium	1.16667e-05	8.33333e-06	0.218355	genus
Natronobeatus	1.66667e-06	6.66667e-06	0.112196	genus
Natronococcus	8.33333e-06	1e-05	0.67329	genus
Natronoglycomyces	0	3.33333e-06	0.173945	genus
Natronomonas	2.66667e-05	3.16667e-05	0.739358	genus
Natrononativus	1.66667e-06	3.33333e-06	0.594793	genus
Natronorubrum	6.66667e-06	6.66667e-06	1	genus
Natronosalvus	1e-05	1.5e-05	0.0705328	genus
Natronosporangium	2.5e-05	2.5e-05	1	genus
Naumannella	1.66667e-05	2e-05	0.666002	genus
Nautilia	8.33333e-06	1e-05	0.67329	genus
Ndongobacter	3.66667e-05	3.33333e-05	0.235333	genus
Neisseria	0.000286667	0.000273333	0.685781	genus
Neoasaia	1.66667e-06	6.66667e-06	0.112196	genus
Neobacillus	0.000386667	0.0004	0.747491	genus
Neochlamydia	1.66667e-06	0	0.404657	genus
Neokomagataea	5e-06	3.33333e-06	0.640374	genus
Neolewinella	3.33333e-05	3.16667e-05	0.868371	genus
Neomicrococcus	0	1.66667e-06	0.404657	genus
Neomoorella	0.000226667	0.000291667	0.258129	genus
Neopusillimonas	8.33333e-06	1.16667e-05	0.218355	genus
Neorhizobium	0.00013	0.000111667	0.244236	genus
Neotabrizicola	1e-05	1.16667e-05	0.404657	genus
Neptuniibacter	3.5e-05	3.5e-05	0.795647	genus
Neptunomonas	8.33333e-06	1.33333e-05	0.218355	genus
Nereida	6.66667e-06	6.66667e-06	1	genus
Nesterenkonia	1.16667e-05	1.66667e-05	0.112196	genus
Nevskia	8.33333e-06	1.16667e-05	0.218355	genus
Nguyenibacter	1.66667e-05	1.5e-05	0.858586	genus
Niabella	7.5e-05	6.33333e-05	0.807182	genus
Niallia	0.000438333	0.000355	0.588745	genus
Niastella	2.16667e-05	2.5e-05	0.652468	genus
Nibribacter	2.66667e-05	1.83333e-05	0.207821	genus
Nibricoccus	2.83333e-05	3.83333e-05	0.180762	genus
Nicoliella	1.66667e-06	0	0.404657	genus
Nioella	2.33333e-05	1.16667e-05	0.00732637	genus
Nisaea	2.83333e-05	3e-05	0.671598	genus
Nissabacter	1.33333e-05	2.33333e-05	0.0698481	genus
Nitratidesulfovibrio	0.000115	0.000145	0.225666	genus
Nitratifractor	2.16667e-05	1.66667e-05	0.240606	genus
Nitratireductor	0.000106667	0.000113333	0.685781	genus
Nitratiruptor	4.5e-05	3.33333e-05	0.456645	genus
Nitrincola	2.5e-05	2.33333e-05	0.640374	genus
Nitrobacter	4.16667e-05	4.33333e-05	1	genus
Nitrogeniibacter	2.5e-05	3.66667e-05	0.0378807	genus
Nitrosococcus	6.16667e-05	5.16667e-05	0.131402	genus
Nitrosomonas	0.000106667	0.000126667	0.517413	genus
Nitrosophilus	1.5e-05	1.66667e-05	1	genus
Nitrosopumilus	1.33333e-05	1.66667e-05	0.310863	genus
Nitrososphaera	8.33333e-06	5e-06	0.282425	genus
Nitrosospira	5e-05	4.83333e-05	0.50579	genus
Nitrospina	1.83333e-05	1.83333e-05	1	genus
Nitrospira	8.5e-05	7e-05	0.0980905	genus
Nitrospirillum	3.66667e-05	4.66667e-05	0.316392	genus
Niveibacterium	2.33333e-05	3.33333e-05	0.0698481	genus
Niveispirillum	1.66667e-05	2.16667e-05	0.306056	genus
Nocardia	0.000753333	0.000911667	0.484848	genus
Nocardioides	0.000831667	0.00101667	0.393939	genus
Nocardiopsis	0.00015	0.000206667	0.171223	genus
Nodosilinea	1.33333e-05	2e-05	0.189854	genus
Nodularia	8.33333e-06	1e-05	0.404657	genus
Nonlabens	8.16667e-05	5e-05	0.0745262	genus
Nonomuraea	0.000325	0.000398333	0.469613	genus
Nordella	1.5e-05	2.33333e-05	0.138147	genus
Nosocomiicoccus	1e-05	5e-06	0.201243	genus
Nostoc	0.00013	0.00013	1	genus
Nostocoides	1.66667e-05	1.66667e-05	0.929013	genus
Novacetimonas	1.66667e-05	1.5e-05	0.532884	genus
Novibacillus	1.66667e-05	1.83333e-05	0.594793	genus
Noviherbaspirillum	2e-05	2.33333e-05	0.386476	genus
Novilysobacter	2e-05	3e-05	0.273141	genus
Novisyntrophococcus	0.000786667	0.000761667	0.935736	genus
Novosphingobium	0.000253333	0.000288333	0.375962	genus
Novosphingopyxis	1.66667e-05	2.16667e-05	0.386476	genus
Obesumbacterium	1.66667e-06	0	0.404657	genus
Occallatibacter	1.83333e-05	3.16667e-05	0.103032	genus
Occultella	2.16667e-05	2.66667e-05	0.530201	genus
Oceanicaulis	2.66667e-05	3.5e-05	0.24165	genus
Oceanicoccus	1.5e-05	1.16667e-05	0.528387	genus
Oceanicola	8.33333e-06	8.33333e-06	1	genus
Oceanidesulfovibrio	5.33333e-05	5.83333e-05	0.677498	genus
Oceanihabitans	6.66667e-06	5e-06	0.640374	genus
Oceanimonas	4.5e-05	6.5e-05	0.0150773	genus
Oceaniradius	1.33333e-05	1.33333e-05	0.323945	genus
Oceanirhabdus	1.66667e-05	1.83333e-05	0.594793	genus
Oceanisphaera	8.33333e-06	1e-05	0.404657	genus
Oceanispirochaeta	2.33333e-05	2e-05	1	genus
Oceanithermus	1.33333e-05	2e-05	0.175734	genus
Oceanobacillus	0.000115	0.000121667	0.935508	genus
Oceanotoga	1e-05	8.33333e-06	0.404657	genus
Ochrobactrum	3.33333e-06	0	0.173945	genus
Octadecabacter	1.5e-05	2.33333e-05	0.138147	genus
Odoribacter	0.00256333	0.001305	0.24026	genus
Oecophyllibacter	6.66667e-06	6.66667e-06	1	genus
Oengusvirus	1.66667e-06	3.33333e-06	0.594793	genus
Oenococcus	2.16667e-05	1.66667e-05	0.386476	genus
Oerskovia	1.16667e-05	1.33333e-05	0.594793	genus
Okeanomitos	0	1.66667e-06	0.404657	genus
Oleidesulfovibrio	3.83333e-05	3.16667e-05	0.867632	genus
Oleiharenicola	2.16667e-05	2e-05	0.798041	genus
Oleiphilus	5e-06	6.66667e-06	0.640374	genus
Oligella	8.33333e-06	8.33333e-06	1	genus
Olivibacter	4.16667e-05	3.83333e-05	0.615059	genus
Olleya	1.33333e-05	1.5e-05	0.640374	genus
Olsenella	0.000266667	0.000355	0.33412	genus
Opitutus	2.83333e-05	3e-05	0.718048	genus
Orbus	1.5e-05	1.5e-05	0.855132	genus
Oricola	3.83333e-05	3.66667e-05	0.672203	genus
Orientia	1e-05	1.5e-05	0.201243	genus
Ornithinibacillus	1.5e-05	2.16667e-05	0.172344	genus
Ornithinimicrobium	0.000131667	0.000158333	0.570418	genus
Ornithobacterium	5.33333e-05	3.83333e-05	0.138011	genus
Orrella	2.5e-05	3.16667e-05	0.30023	genus
Oryzisolibacter	1.66667e-05	3e-05	0.18325	genus
Oryzobacter	3e-05	1.83333e-05	0.13655	genus
Oryzomicrobium	2.33333e-05	2.66667e-05	0.45067	genus
Oscillatoria	1.33333e-05	1.66667e-05	0.522817	genus
Oscillibacter	0.00911	0.01443	0.132035	genus
Otariodibacter	0	5e-06	0.0705328	genus
Ottowia	7.33333e-05	9.66667e-05	0.0729673	genus
Owariibacterium	0.00123	0.00160667	0.24026	genus
Owenweeksia	5e-06	8.33333e-06	0.282425	genus
Oxalobacter	8e-05	9.33333e-05	0.408185	genus
Oxynema	5e-06	1e-05	0.0705328	genus
Oxyplasma	1.66667e-06	0	0.404657	genus
Pacificitalea	1.5e-05	2e-05	0.339348	genus
Paenacidovorax	1.83333e-05	3.33333e-05	0.0993436	genus
Paenalcaligenes	3.83333e-05	4.33333e-05	0.387982	genus
Paenalkalicoccus	5e-06	1e-05	0.0705328	genus
Paenarthrobacter	0.000206667	0.000261667	0.335822	genus
Paenibacillus	0.00728	0.00748333	0.937229	genus
Paeniglutamicibacter	3.33333e-06	6.66667e-06	0.310863	genus
Paenimyroides	5e-06	1.66667e-06	0.282425	genus
Paenisporosarcina	1.5e-05	2.33333e-05	0.149458	genus
Palleronia	1.5e-05	1.66667e-05	0.858586	genus
Paludibacter	5.66667e-05	4.33333e-05	0.461617	genus
Paludibacterium	3.83333e-05	3.66667e-05	0.801106	genus
Paludibaculum	2.66667e-05	3.5e-05	0.446282	genus
Paludihabitans	7.16667e-05	6.83333e-05	0.738883	genus
Paludisphaera	1.33333e-05	1.5e-05	0.923342	genus
Panacibacter	3e-05	1.83333e-05	0.13655	genus
Pandoraea	0.000126667	0.000136667	0.686838	genus
Pandoravirus	6.66667e-06	6.66667e-06	0.929013	genus
Pannonibacter	5.5e-05	6.16667e-05	0.566213	genus
Pantoea	0.000415	0.000436667	0.747921	genus
Parabacteroides	0.0133167	0.0244467	0.818182	genus
Parablastomonas	5e-06	8.33333e-06	0.282425	genus
Paraburkholderia	0.00043	0.000435	1	genus
Parachlamydia	5e-06	3.33333e-06	0.640374	genus
Paracholeplasma	5e-06	6.66667e-06	0.640374	genus
Paracidovorax	0.000126667	0.00012	0.686311	genus
Paraclostridium	0.000125	0.0001	0.29197	genus
Paracoccus	0.000578333	0.000698333	0.24026	genus
Paraconexibacter	4e-05	4.5e-05	0.933334	genus
Paracrocinitomix	6.66667e-06	5e-06	0.640374	genus
Paradevosia	3.16667e-05	3.5e-05	0.931205	genus
Parafannyhessea	9.16667e-05	0.000116667	0.419245	genus
Paraflavitalea	5.16667e-05	3.33333e-05	0.066753	genus
Parafrankia	2e-05	2.83333e-05	0.179094	genus
Paragemmobacter	1e-05	6.66667e-06	0.173945	genus
Parageobacillus	6.66667e-05	6e-05	0.359317	genus
Paraglaciecola	1.16667e-05	1e-05	0.404657	genus
Paraliobacillus	8.33333e-06	8.33333e-06	1	genus
Paralysiella	6.66667e-06	6.66667e-06	0.929013	genus
Paramagnetospirillum	3.83333e-05	4.66667e-05	0.675176	genus
Paramicrobacterium	1.66667e-05	2.33333e-05	0.176693	genus
Paramixta	1.16667e-05	1.33333e-05	1	genus
Paramuribaculum	0.004935	0.004035	0.699134	genus
Paraneptunicella	1.16667e-05	1.83333e-05	0.100348	genus
Paraoerskovia	1.83333e-05	2.5e-05	0.209334	genus
Paraphotobacterium	0	3.33333e-06	0.173945	genus
Paraprevotella	0.000671667	0.000393333	0.148829	genus
Pararhizobium	3.83333e-05	4.16667e-05	0.235197	genus
Pararhodospirillum	1.83333e-05	2.16667e-05	0.487133	genus
Pararobbsia	1.66667e-06	6.66667e-06	0.460597	genus
Pararoseomonas	3.33333e-05	4.66667e-05	0.277749	genus
Parasaccharibacter	1.16667e-05	1.16667e-05	1	genus
Parascardovia	3e-05	3.5e-05	0.35657	genus
Parasedimentitalea	1.33333e-05	1.83333e-05	0.24681	genus
Parashewanella	5e-06	6.66667e-06	0.640374	genus
Parasphaerochaeta	2e-05	2.33333e-05	0.173945	genus
Parasphingopyxis	2.5e-05	1.83333e-05	0.31547	genus
Parasphingorhabdus	3.5e-05	3.33333e-05	0.793585	genus
Parasynechococcus	1.5e-05	1.16667e-05	0.527089	genus
Parathermosynechococcus	5e-06	6.66667e-06	0.532884	genus
Paraurantiacibacter	1.66667e-06	6.66667e-06	0.112196	genus
Parazoarcus	2.83333e-05	4.16667e-05	0.155008	genus
Parelusimicrobium	6.66667e-06	1.16667e-05	0.113846	genus
Paremcibacter	3.83333e-05	2.66667e-05	0.262716	genus
Paroceanicella	4e-05	4.16667e-05	0.870516	genus
Parolsenella	0.000226667	0.00028	0.375117	genus
Parvibaculum	1.5e-05	1.83333e-05	0.652468	genus
Parvicella	1.5e-05	1e-05	0.339556	genus
Parvimonas	7.5e-05	5.66667e-05	0.0585242	genus
Parvularcula	2.83333e-05	3.33333e-05	0.339556	genus
Pasteurella	2.66667e-05	3.66667e-05	0.039166	genus
Patiriisocius	1.16667e-05	1.66667e-05	0.527089	genus
Paucilactobacillus	1.83333e-05	2.33333e-05	0.240606	genus
Pauljensenia	2.33333e-05	2.66667e-05	0.676922	genus
Pectinatus	3e-05	2.83333e-05	0.718048	genus
Pectobacterium	0.000168333	0.00018	0.685781	genus
Pediococcus	9.5e-05	8.33333e-05	0.465659	genus
Pedobacter	0.000315	0.000286667	0.747921	genus
Pedococcus	2.5e-05	2.83333e-05	0.588092	genus
Pelagerythrobacter	1.66667e-05	2.33333e-05	0.13978	genus
Pelagibacterium	7.5e-05	8.16667e-05	0.628542	genus
Pelagibius	4.16667e-05	4.5e-05	0.805102	genus
Pelagimonas	8.33333e-06	1.16667e-05	0.218355	genus
Pelagovum	1.66667e-05	1.83333e-05	0.72933	genus
Pelistega	5e-06	5e-06	1	genus
Pelobacter	4.5e-05	5.83333e-05	0.36113	genus
Pelodictyon	5e-05	4.16667e-05	0.248652	genus
Pelolinea	3.33333e-05	4.5e-05	0.36736	genus
Pelosinus	4.16667e-05	4.66667e-05	0.734486	genus
Pendulispora	5.16667e-05	5.5e-05	0.934448	genus
Pengzhenrongella	2.5e-05	2.83333e-05	0.858586	genus
Peptacetobacter	3.5e-05	4e-05	0.225872	genus
Peptoclostridium	5.66667e-05	6.16667e-05	0.503364	genus
Peptoniphilus	8.33333e-05	8.33333e-05	1	genus
Peptostreptococcus	1e-05	1.16667e-05	0.404657	genus
Peredibacter	1.33333e-05	1.16667e-05	0.594793	genus
Peribacillus	0.000391667	0.000371667	0.256429	genus
Periweissella	1.66667e-06	0	0.404657	genus
Permianibacter	1.33333e-05	1.66667e-05	0.666002	genus
Persephonella	3.33333e-06	1.16667e-05	0.0224789	genus
Persicimonas	1.5e-05	2.16667e-05	0.137329	genus
Persicobacter	2e-05	1.83333e-05	0.67329	genus
Peterkaempfera	7.33333e-05	9e-05	0.325421	genus
Peteryoungia	1.66667e-05	1.5e-05	0.858586	genus
Petrimonas	0.000241667	0.000165	0.261496	genus
Petrocella	3.83333e-05	4.33333e-05	0.437186	genus
Petroclostridium	0.000103333	0.000125	0.368235	genus
Petrotoga	5e-06	0	0.0705328	genus
Phaeobacter	8.83333e-05	0.000115	0.19061	genus
Phaeodactylibacter	4e-05	4e-05	0.932427	genus
Phascolarctobacterium	0.00018	0.000208333	0.331544	genus
Phenylobacterium	0.000111667	0.000131667	0.519641	genus
Phnomibacter	2.5e-05	2.66667e-05	0.662767	genus
Phocaeicola	0.00214833	0.00162333	0.393939	genus
Phocoenobacter	1e-05	1e-05	1	genus
Phoenicibacter	7e-05	2.16667e-05	0.00433691	genus
Phormidium	2.33333e-05	2.66667e-05	0.545645	genus
Phosphitispora	2.5e-05	3.33333e-05	0.138147	genus
Photobacterium	0.000135	0.000146667	0.360226	genus
Photorhabdus	1.83333e-05	1.83333e-05	1	genus
Phreatobacter	5.16667e-05	7e-05	0.287609	genus
Phycicoccus	4.33333e-05	6e-05	0.568331	genus
Phycisphaera	2.83333e-05	2.66667e-05	0.594793	genus
Phyllobacterium	4.66667e-05	6.16667e-05	0.271275	genus
Phytobacter	1.83333e-05	2.33333e-05	0.306056	genus
Phytohabitans	6.16667e-05	8.5e-05	0.328065	genus
Phytopseudomonas	1.16667e-05	1.5e-05	0.282425	genus
Picosynechococcus	4.5e-05	3.16667e-05	0.101648	genus
Picrophilus	0	1.66667e-06	0.404657	genus
Pigmentibacter	3.33333e-06	5e-06	0.640374	genus
Pigmentiphaga	9.33333e-05	9e-05	1	genus
Pikeienuella	1.16667e-05	1.33333e-05	0.594793	genus
Pimelobacter	5.66667e-05	7.66667e-05	0.454958	genus
Piorkowskivirus	1.16667e-05	1.66667e-06	0.0325094	genus
Pirellula	2.66667e-05	2.5e-05	1	genus
Pirellulimonas	2.16667e-05	2.83333e-05	0.244757	genus
Piscinibacter	8.5e-05	0.000101667	0.571793	genus
Piscinibacterium	1.66667e-05	1.5e-05	0.532884	genus
Piscirickettsia	5e-06	1.16667e-05	0.0542918	genus
Pistricoccus	8.33333e-06	1.16667e-05	0.218355	genus
Planctellipticum	1.83333e-05	2.33333e-05	0.113846	genus
Planctobacterium	0	3.33333e-06	0.173945	genus
Planctomyces	4.16667e-05	5.16667e-05	0.369976	genus
Planctopirus	1.33333e-05	1.5e-05	0.923342	genus
Planktomarina	1.66667e-06	0	0.404657	genus
Planktothricoides	6.66667e-06	1.16667e-05	0.113846	genus
Planktothrix	2.33333e-05	2.66667e-05	0.310863	genus
Planococcus	0.000411667	0.000368333	0.519641	genus
Plantactinospora	9e-05	0.00012	0.259818	genus
Plantibacter	2.66667e-05	3e-05	1	genus
Pleomorphomonas	4.33333e-05	4.5e-05	0.857669	genus
Plesiomonas	1e-05	1.33333e-05	0.173945	genus
Pleurocapsa	1.16667e-05	1.16667e-05	1	genus
Pluralibacter	2.83333e-05	3.33333e-05	0.734486	genus
Pokkaliibacter	1.33333e-05	1.83333e-05	0.522817	genus
Polaribacter	0.000138333	0.000111667	0.27866	genus
Polaromonas	5.83333e-05	6.66667e-05	0.273141	genus
Pollutimonas	1.66667e-05	2.33333e-05	0.0688944	genus
Polyangium	3.33333e-05	3.33333e-05	0.857977	genus
Polycladomyces	3.33333e-05	2.5e-05	0.138147	genus
Polymorphobacter	1.16667e-05	1.33333e-05	0.594793	genus
Polymorphospora	3.66667e-05	4.33333e-05	0.497563	genus
Polymorphum	4.16667e-05	4.83333e-05	0.511316	genus
Polynucleobacter	0.000128333	0.000115	0.360226	genus
Polystyrenella	6.66667e-06	6.66667e-06	1	genus
Pontibacillus	3.33333e-05	3.16667e-05	0.583882	genus
Pontibacter	0.000325	0.000251667	0.295406	genus
Ponticoccus	1.16667e-05	1.66667e-05	0.112196	genus
Pontimicrobium	1.83333e-05	6.66667e-06	0.039166	genus
Pontivivens	2.5e-05	3.66667e-05	0.0621246	genus
Porifericola	1.5e-05	1.16667e-05	0.527089	genus
Poriferisphaera	1.66667e-06	1.66667e-06	1	genus
Porphyrobacter	4.33333e-05	4.5e-05	1	genus
Porphyromonas	0.000618333	0.000493333	0.52111	genus
Poseidonibacter	2.16667e-05	1.83333e-05	0.388861	genus
Pradoshia	3e-05	1.5e-05	0.0148842	genus
Pragia	1.66667e-06	1.66667e-06	1	genus
Prasinovirus	1.66667e-06	0	0.404657	genus
Prauserella	2.33333e-05	2.66667e-05	0.666002	genus
Prescottella	3e-05	3.83333e-05	0.294665	genus
Prevotella	0.001685	0.00145167	0.699134	genus
Priestia	0.000203333	0.000211667	1	genus
Prochlorococcus	7e-05	7.83333e-05	0.685249	genus
Profundibacter	3.83333e-05	3.33333e-05	0.566923	genus
Promethearchaeum	8.33333e-06	3.33333e-06	0.112196	genus
Promicromonospora	7.16667e-05	8.5e-05	0.624206	genus
Propionibacterium	7e-05	9.33333e-05	0.288487	genus
Propioniciclava	5.33333e-05	7.33333e-05	0.221509	genus
Propionimicrobium	2e-05	2.83333e-05	0.294665	genus
Prosthecochloris	7.16667e-05	7.16667e-05	1	genus
Protaetiibacter	2.66667e-05	2.33333e-05	0.437186	genus
Proteiniborus	0.000113333	0.000136667	0.375962	genus
Proteiniclasticum	0.000141667	0.000158333	0.571107	genus
Proteiniphilum	0.000235	0.000168333	0.468042	genus
Proteinivorax	2.16667e-05	2.66667e-05	0.190776	genus
Proteus	6e-05	0.00015	0.801851	genus
Protofrankia	2e-05	2.33333e-05	0.599266	genus
Providencia	0.000155	0.000271667	0.0363786	genus
Pseudactinotalea	1e-05	1e-05	1	genus
Pseudaeromonas	3.66667e-05	4.5e-05	0.409927	genus
Pseudalgibacter	1.16667e-05	8.33333e-06	0.218355	genus
Pseudalkalibacillus	5.33333e-05	4.5e-05	0.451536	genus
Pseudanabaena	3e-05	3e-05	1	genus
Pseudarthrobacter	0.000275	0.000333333	0.198608	genus
Pseudazoarcus	1e-05	1.16667e-05	0.404657	genus
Pseudemcibacter	1.33333e-05	8.33333e-06	0.339556	genus
Pseudescherichia	2e-05	3.33333e-05	0.0993436	genus
Pseudidiomarina	1e-05	1e-05	1	genus
Pseudoalteromonas	0.000201667	0.000195	0.806496	genus
Pseudobacillus	4.66667e-05	4.5e-05	1	genus
Pseudobacter	3.83333e-05	3e-05	0.235197	genus
Pseudobdellovibrio	0	3.33333e-06	0.173945	genus
Pseudobutyrivibrio	0.000151667	0.000176667	0.168947	genus
Pseudochrobactrum	4.83333e-05	3.66667e-05	0.368235	genus
Pseudocitrobacter	8.33333e-06	1.33333e-05	0.113846	genus
Pseudocnuella	3.5e-05	3e-05	0.226818	genus
Pseudocolwellia	6.66667e-06	1.66667e-06	0.112196	genus
Pseudodesulfovibrio	0.000373333	0.00043	0.520377	genus
Pseudoduganella	0.000228333	0.000266667	0.259818	genus
Pseudoflavonifractor	0.00549833	0.00852167	0.0930736	genus
Pseudofrankia	2.16667e-05	2.66667e-05	0.652468	genus
Pseudogemmatithrix	1.33333e-05	1.16667e-05	0.594793	genus
Pseudogemmobacter	1.66667e-05	1.33333e-05	0.522817	genus
Pseudoglutamicibacter	5e-06	3.33333e-06	0.640374	genus
Pseudogulbenkiania	2.33333e-05	2.66667e-05	0.545645	genus
Pseudohongiella	6.66667e-06	1e-05	0.173945	genus
Pseudolabrys	1.5e-05	1.5e-05	1	genus
Pseudoleptotrichia	8.33333e-06	1.66667e-05	0.113846	genus
Pseudoluteimonas	0	3.33333e-06	0.173945	genus
Pseudolysobacter	1.33333e-05	1.16667e-05	0.594793	genus
Pseudomonas	0.00485	0.00556667	0.588745	genus
Pseudonocardia	0.000201667	0.000255	0.374269	genus
Pseudooceanicola	8.83333e-05	0.000118333	0.296258	genus
Pseudopedobacter	1.16667e-05	1.16667e-05	1	genus
Pseudophaeobacter	8.33333e-06	1e-05	0.404657	genus
Pseudoprevotella	0.000136667	0.000105	0.468829	genus
Pseudorhizobium	2.83333e-05	3e-05	1	genus
Pseudorhodobacter	5e-06	6.66667e-06	0.640374	genus
Pseudorhodoplanes	3.33333e-06	1e-05	0.0246087	genus
Pseudoroseicyclus	1.16667e-05	1.5e-05	0.282425	genus
Pseudosulfitobacter	4.66667e-05	5.16667e-05	0.671598	genus
Pseudotamlana	8.33333e-06	1.33333e-05	0.218355	genus
Pseudothauera	8.33333e-06	8.33333e-06	1	genus
Pseudothermotoga	3.5e-05	2.16667e-05	0.101648	genus
Pseudovibrio	1.66667e-05	2.33333e-05	0.113846	genus
Pseudoxanthomonas	0.000201667	0.00024	0.296258	genus
Psychrobacillus	9.83333e-05	0.000111667	0.289363	genus
Psychrobacter	0.00011	9.5e-05	0.164354	genus
Psychroflexus	1.33333e-05	1.16667e-05	0.931205	genus
Psychromicrobium	3.33333e-06	3.33333e-06	1	genus
Psychromonas	4.33333e-05	2.83333e-05	0.0585242	genus
Psychroserpens	2.5e-05	3.16667e-05	1	genus
Psychrosphaera	1.66667e-06	1.66667e-06	1	genus
Pukyongia	1e-05	8.33333e-06	0.718048	genus
Pukyongiella	1.16667e-05	1e-05	0.67329	genus
Pullulanibacillus	1e-05	1.16667e-05	0.404657	genus
Pulveribacter	1.33333e-05	2e-05	0.0905212	genus
Pusillibacter	0.004855	0.00761	0.0930736	genus
Pusillimonas	1.33333e-05	1.16667e-05	0.594793	genus
Pyramidobacter	0.000131667	0.000173333	0.286728	genus
Pyrobaculum	1.33333e-05	1e-05	0.386476	genus
Pyrococcus	6.66667e-06	1e-05	0.173945	genus
Pyrodictium	1.66667e-06	0	0.404657	genus
Pyruvatibacter	3.16667e-05	3e-05	0.718048	genus
Pyxidicoccus	4.66667e-05	7e-05	0.13874	genus
Qiania	0.00108333	0.00117	0.588745	genus
Qingshengfaniella	1e-05	1.33333e-05	0.404657	genus
Qipengyuania	0.000128333	0.000143333	0.375117	genus
Quatrionicoccus	8.33333e-06	1.5e-05	0.114941	genus
Radiobacillus	4.5e-05	3.33333e-05	0.218988	genus
Rahnella	9.5e-05	9.16667e-05	0.681444	genus
Raineyella	6.5e-05	6.5e-05	0.742156	genus
Ralstonia	0.00021	0.000251667	0.335822	genus
Ramlibacter	6.16667e-05	7.83333e-05	0.162038	genus
Raoultella	9.33333e-05	9.66667e-05	0.80615	genus
Raoultibacter	0.000185	0.000103333	0.0636694	genus
Rasiella	1.83333e-05	1e-05	0.149458	genus
Rathayibacter	0.00012	0.00013	0.935508	genus
Reichenbachiella	2.83333e-05	2.16667e-05	0.100348	genus
Reinekea	3.33333e-06	5e-06	0.640374	genus
Renibacterium	5e-06	1.16667e-05	0.0542918	genus
Reyranella	9e-05	0.000106667	0.415906	genus
Rheinheimera	6.33333e-05	5e-05	0.624835	genus
Rhizobacter	1.33333e-05	1.33333e-05	1	genus
Rhizobium	0.000708333	0.000735	1	genus
Rhizorhabdus	5e-05	6e-05	0.369976	genus
Rhizosphaericola	1.33333e-05	1.16667e-05	0.594793	genus
Rhodanobacter	0.000111667	0.00012	0.517413	genus
Rhodobacter	6.16667e-05	8e-05	0.217296	genus
Rhodocaloribacter	3.66667e-05	3.83333e-05	0.804748	genus
Rhodococcoides	4e-05	4.83333e-05	0.459148	genus
Rhodococcus	0.000491667	0.000558333	0.935962	genus
Rhodocytophaga	1.83333e-05	1.83333e-05	1	genus
Rhodoferax	0.0002	0.000221667	0.573155	genus
Rhodoligotrophos	6.66667e-06	1.16667e-05	0.113846	genus
Rhodoluna	8.33333e-06	8.33333e-06	1	genus
Rhodomicrobium	1.66667e-05	2.16667e-05	0.113846	genus
Rhodophyticola	3e-05	3.16667e-05	1	genus
Rhodopila	1e-05	1.33333e-05	0.173945	genus
Rhodopirellula	8.33333e-06	8.33333e-06	1	genus
Rhodoplanes	1.33333e-05	1.66667e-05	0.310863	genus
Rhodopseudomonas	0.000123333	0.000141667	0.572476	genus
Rhodospirillum	4.83333e-05	7.5e-05	0.144532	genus
Rhodothermus	4.33333e-05	4.33333e-05	1	genus
Rhodovastum	2.33333e-05	2.5e-05	1	genus
Rhodovulum	4e-05	4.66667e-05	0.676922	genus
Richelia	0	1.66667e-06	0.404657	genus
Rickettsia	3.33333e-05	3.5e-05	0.865339	genus
Rickettsiella	1.5e-05	1.66667e-05	0.640374	genus
Riemerella	3.16667e-05	2e-05	0.149458	genus
Rippkaea	1e-05	6.66667e-06	0.173945	genus
Robbsia	2.66667e-05	2.16667e-05	0.248213	genus
Robertmurraya	1.33333e-05	1e-05	0.173945	genus
Robiginitalea	6e-05	4.33333e-05	0.19061	genus
Rohdeia	1.16667e-05	8.33333e-06	0.218355	genus
Romboutsia	0.00216667	0.000298333	0.004329	genus
Roseateles	0.000228333	0.00029	0.258129	genus
Roseburia	0.0113917	0.0117767	0.588745	genus
Roseibacillus	1.33333e-05	1.5e-05	0.923342	genus
Roseibium	0.000175	0.000225	0.295406	genus
Roseicitreum	8.33333e-06	8.33333e-06	1	genus
Roseicyclus	2e-05	2.33333e-05	0.386476	genus
Roseiflexus	1.83333e-05	1.66667e-05	0.583882	genus
Roseimaritima	2.83333e-05	2.5e-05	0.662767	genus
Roseimicrobium	1.66667e-05	2e-05	0.386476	genus
Roseinatronobacter	1.66667e-05	2.16667e-05	0.113846	genus
Roseitalea	1.5e-05	1.33333e-05	0.640374	genus
Roseivirga	7.33333e-05	5e-05	0.157364	genus
Roseivivax	2.33333e-05	3.16667e-05	0.190776	genus
Roseobacter	3.66667e-05	4e-05	0.863196	genus
Roseococcus	2.5e-05	3.16667e-05	0.34231	genus
Roseomonas	0.000273333	0.000353333	0.199397	genus
Roseovarius	0.000156667	0.00016	1	genus
Rosistilla	2.16667e-05	2.5e-05	0.282425	genus
Rossellomorea	0.000113333	0.000111667	0.681996	genus
Rothia	0.000145	0.000171667	0.292834	genus
Rouxiella	2e-05	2.33333e-05	0.386476	genus
Ruania	4.83333e-05	6.33333e-05	0.255576	genus
Rubellicoccus	0	5e-06	0.0705328	genus
Rubripirellula	5e-06	1e-05	0.0705328	genus
Rubrivirga	6e-05	6.66667e-05	0.56903	genus
Rubrivivax	6.66667e-05	7.5e-05	0.685249	genus
Rubrobacter	0.000148333	0.000168333	0.517413	genus
Ruegeria	7.16667e-05	5.83333e-05	0.61774	genus
Rufibacter	7.66667e-05	5.33333e-05	0.18325	genus
Ruficoccus	1e-05	1.16667e-05	0.404657	genus
Rugamonas	3.83333e-05	3.83333e-05	1	genus
Rugosibacter	5e-06	1e-05	0.0705328	genus
Ruicaihuangia	1.66667e-06	5e-06	0.527089	genus
Ruminiclostridium	0.000205	0.000188333	0.373417	genus
Ruminococcus	0.00336167	0.00354833	0.588745	genus
Rummeliibacillus	1.83333e-05	2.5e-05	0.114941	genus
Runella	0.000105	7.5e-05	0.171223	genus
Ruoffia	3.33333e-05	2.16667e-05	0.251268	genus
Ruthenibacterium	0.00131	0.001785	0.24026	genus
Saccharibacillus	4.16667e-05	4.5e-05	0.931205	genus
Saccharobesus	8.33333e-06	1e-05	0.67329	genus
Saccharococcus	3e-05	3.16667e-05	0.867632	genus
Saccharolobus	1e-05	1.33333e-05	0.173945	genus
Saccharomonospora	7.66667e-05	0.000103333	0.328939	genus
Saccharophagus	6.66667e-06	8.33333e-06	0.594793	genus
Saccharopolyspora	0.000161667	0.000211667	0.332406	genus
Saccharospirillum	1e-05	1.16667e-05	0.404657	genus
Saccharothrix	0.000163333	0.000203333	0.747921	genus
Sagittula	3.5e-05	4.5e-05	0.169781	genus
Salaquimonas	8.33333e-06	6.66667e-06	0.594793	genus
Salarchaeum	1.66667e-06	1.66667e-06	1	genus
Salegentibacter	4.5e-05	4e-05	0.624835	genus
Salicibibacter	4.5e-05	5.33333e-05	0.405545	genus
Salidesulfovibrio	4.5e-05	5.33333e-05	0.405545	genus
Salimicrobium	3.33333e-05	3e-05	0.386476	genus
Salinarchaeum	8.33333e-06	1.16667e-05	0.218355	genus
Salinarimonas	2.33333e-05	2.5e-05	0.662767	genus
Salinibacter	3.83333e-05	4.5e-05	0.804036	genus
Salinibacterium	3.66667e-05	5e-05	0.36113	genus
Salinibaculum	1e-05	1.33333e-05	0.173945	genus
Salinicoccus	8.33333e-05	7.16667e-05	0.519641	genus
Salinicola	6.83333e-05	8.83333e-05	0.22401	genus
Salinigranum	8.33333e-06	1e-05	0.404657	genus
Salinilacihabitans	0	1.66667e-06	0.404657	genus
Salinimicrobium	4.16667e-05	3.33333e-05	0.564784	genus
Salinimonas	2.66667e-05	2.83333e-05	0.784191	genus
Saliniradius	6.66667e-06	1e-05	0.173945	genus
Salinirarus	5e-06	6.66667e-06	0.640374	genus
Salinirubellus	2.16667e-05	2e-05	0.798041	genus
Salinisphaera	1.66667e-05	2.33333e-05	0.270338	genus
Salinispira	2.33333e-05	2.16667e-05	0.923914	genus
Salinispirillum	3.33333e-06	0	0.173945	genus
Salinispora	1e-05	8.33333e-06	0.67329	genus
Salinivibrio	8.33333e-06	1e-05	0.404657	genus
Salinivirga	4e-05	2.33333e-05	0.180762	genus
Salipaludibacillus	1.83333e-05	1.66667e-05	0.594793	genus
Salipiger	6e-05	6.83333e-05	0.559669	genus
Salisediminibacterium	3.5e-05	3.33333e-05	0.441418	genus
Salmonella	0.00114333	0.00146333	0.52111	genus
Saltatorellus	2e-05	2.83333e-05	0.339556	genus
Sandaracinobacteroides	2e-05	1.66667e-05	0.386476	genus
Sandaracinus	2.83333e-05	3.5e-05	0.438115	genus
Sandinevirus	2.83333e-05	1.66667e-06	0.0207699	genus
Sanguibacter	3.66667e-05	3.16667e-05	0.61774	genus
Sanyastnella	1.66667e-05	1e-05	0.456645	genus
Saprospira	3.83333e-05	3.16667e-05	0.84889	genus
Sarcina	1.66667e-05	2.16667e-05	0.497563	genus
Saxibacter	1e-05	1e-05	1	genus
Scandinavium	1e-05	1e-05	1	genus
Scardovia	6.66667e-06	1.5e-05	0.0695884	genus
Schaalia	0.000123333	0.000138333	0.571107	genus
Schleiferilactobacillus	3.66667e-05	4.5e-05	0.270338	genus
Schlesneria	8.33333e-06	1e-05	0.404657	genus
Schnuerera	2.83333e-05	2.66667e-05	0.931066	genus
Scrofimicrobium	2.16667e-05	2.66667e-05	0.383104	genus
Sebaldella	4e-05	3.16667e-05	0.458318	genus
Secundilactobacillus	1.16667e-05	1.5e-05	0.527089	genus
Sedimentibacter	0.000146667	0.000126667	0.627319	genus
Sedimenticola	2.5e-05	2.33333e-05	0.662767	genus
Sedimentisphaera	3.16667e-05	3.33333e-05	0.928234	genus
Sediminibacillus	3.5e-05	3e-05	0.401066	genus
Sediminibacterium	3e-05	1.66667e-05	0.111978	genus
Sediminicoccus	2.83333e-05	3.5e-05	0.673402	genus
Sediminicola	1.66667e-06	6.66667e-06	0.112196	genus
Sediminispirochaeta	1e-05	1.83333e-05	0.0268855	genus
Segatella	0.000471667	0.000401667	0.470393	genus
Segniliparus	1.16667e-05	6.66667e-06	0.113846	genus
Selenobaculum	2.5e-05	2.66667e-05	0.532884	genus
Selenomonas	0.000706667	0.000816667	0.376804	genus
Sellimonas	0.00605667	0.00607667	0.937229	genus
Seohaeicola	6.66667e-06	5e-06	0.640374	genus
Seonamhaeicola	3.83333e-05	3.16667e-05	0.458318	genus
Serinicoccus	5.66667e-05	8.33333e-05	0.194633	genus
Serpentinicella	1.5e-05	2e-05	0.201243	genus
Serpentinimonas	3.33333e-05	3.66667e-05	0.676922	genus
Serratia	0.000388333	0.000445	0.484848	genus
Sextaecvirus	0	1.66667e-06	0.404657	genus
Shapirovirus	1.66667e-06	1.66667e-06	1	genus
Shewanella	0.000423333	0.000401667	0.469613	genus
Shigella	4.5e-05	8e-05	0.80684	genus
Shimia	1.5e-05	1.83333e-05	0.476033	genus
Shimwellia	3.16667e-05	4.33333e-05	0.169781	genus
Shinella	0.000126667	0.000141667	0.519641	genus
Shouchella	6.66667e-05	4.83333e-05	0.0150773	genus
Siansivirga	3.33333e-06	5e-06	0.640374	genus
Siccibacter	2.33333e-05	3.16667e-05	0.190776	genus
Sideroxyarcus	8.33333e-06	1.16667e-05	0.218355	genus
Sideroxydans	1.16667e-05	1.33333e-05	0.503796	genus
Silicimonas	5e-06	8.33333e-06	0.282425	genus
Silvanigrella	8.33333e-06	8.33333e-06	1	genus
Silvimonas	1.66667e-06	8.33333e-06	0.0340943	genus
Simiaoa	0.00441667	0.005125	0.393939	genus
Simiduia	2.33333e-05	2.5e-05	0.640374	genus
Siminovitchia	4.5e-05	4.33333e-05	0.793585	genus
Simkania	6.66667e-06	1.66667e-06	0.112196	genus
Simplicispira	1.16667e-05	1.5e-05	0.282425	genus
Sinanaerobacter	0.0001	0.000126667	0.191418	genus
Singulisphaera	3.5e-05	4.16667e-05	0.557421	genus
Sinimarinibacterium	1.33333e-05	2.33333e-05	0.120959	genus
Sinomicrobium	2.66667e-05	2.5e-05	0.801106	genus
Sinomonas	6.16667e-05	7e-05	0.460798	genus
Sinorhizobium	0.000311667	0.000306667	0.748349	genus
Skermanella	8.83333e-05	0.000113333	0.368235	genus
Skermania	8.33333e-06	1e-05	0.404657	genus
Skunavirus	3.33333e-06	1.66667e-06	0.594793	genus
Slackia	0.000306667	0.000218333	0.165891	genus
Sneathia	1e-05	1e-05	1	genus
[truncated: 10,820 more rows]
