# Supplementary material for: Probiotic attributes and safety profile of AKM Lab-01: a novel Akkermansia muciniphila strain combating obesity and metabolic disorders in diet-induced obese mice
Source: Front Microbiol. 2026 Jan 6;16:1627870. doi: 10.3389/fmicb.2025.1627870 (PMC12815876; doi:10.3389/fmicb.2025.1627870)
Supplement: Supplementary file 6 [file Table_6.xlsx]

## Sheet: kegg_gsea
ID	Description	setSize	enrichmentScore	NES	pvalue	FDR	qvalue	rank	leading_edge	core_enrichment
ko05022	Pathways of neurodegeneration - multiple diseases	19	-0.818386	-1.67421	0.000106094	0.012413	0.00971601	197	tags=47%, list=11%, signal=42%	2.7.11.26/7.1.1.2/2.7.11.24/3.6.4.10/2.3.2.27/3.5.1.124/2.3.2.23/2.7.11.22/3.4.25.1
ko04142	Lysosome	19	-0.801141	-1.63893	0.00029324	0.0171545	0.0134273	73	tags=37%, list=4%, signal=36%	3.4.16.5/3.4.23.5/3.2.1.45/3.4.22.1/3.4.22.27/3.1.6.8/3.4.22.15
ko05012	Parkinson disease	16	-0.786653	-1.55791	0.00210382	0.0820489	0.0642218	189	tags=44%, list=11%, signal=39%	7.1.1.2/2.7.11.24/3.6.4.10/3.5.1.124/1.4.3.4/2.3.2.23/3.4.25.1
ko05020	Prion disease	12	-0.811229	-1.54796	0.00512917	0.104266	0.0816115	197	tags=42%, list=11%, signal=37%	2.7.11.26/7.1.1.2/2.7.11.24/3.6.4.10/3.4.25.1
ko04936	Alcoholic liver disease	13	-0.802951	-1.54214	0.00395295	0.104266	0.0816115	197	tags=46%, list=11%, signal=41%	2.7.11.26/1.1.1.284/2.7.11.24/3.1.3.4/1.2.1.8/2.3.2.27
ko05010	Alzheimer disease	14	-0.780383	-1.51939	0.00534696	0.104266	0.0816115	289	tags=50%, list=17%, signal=42%	2.7.10.1/2.7.11.26/7.1.1.2/2.7.11.24/2.3.2.27/2.7.11.22/3.4.25.1
ko03410	Base excision repair	12	-0.796343	-1.51955	0.00835073	0.139577	0.10925	233	tags=33%, list=13%, signal=29%	3.2.2.21/6.5.1.1/3.2.2.28/3.2.2.31
ko00627	Aminobenzoate degradation	17	-0.730023	-1.46022	0.0114376	0.167276	0.130931	303	tags=53%, list=17%, signal=44%	5.1.2.2/3.5.1.4/5.3.3.8/3.1.3.41/1.14.12.1/3.5.5.1/1.1.99.31/6.2.1.27/4.1.1.7
ko00770	Pantothenate and CoA biosynthesis	25	0.50834	1.60959	0.0176459	0.172048	0.134666	54	tags=12%, list=3%, signal=12%	4.1.1.25/3.5.1.87/1.3.1.2
ko00970	Aminoacyl-tRNA biosynthesis	24	0.485397	1.49586	0.0156915	0.172048	0.134666	905	tags=100%, list=52%, signal=49%	2.9.1.1/6.3.5.7/6.1.1.21/6.1.1.14/6.1.1.18/6.1.1.7/6.1.1.3/6.1.1.10/6.1.1.16/6.1.1.9/6.1.1.15/6.1.1.19/6.1.1.6/6.1.1.5/6.1.1.20/6.1.1.1/2.1.2.9/6.1.1.23/6.1.1.17/6.1.1.2/6.1.1.12/6.1.1.4/6.1.1.22/6.1.1.11
ko05016	Huntington disease	12	-0.771333	-1.47183	0.0171247	0.172048	0.134666	189	tags=42%, list=11%, signal=37%	1.11.1.9/7.1.1.2/2.7.11.24/2.3.2.27/3.4.25.1
ko04140	Autophagy - animal	11	-0.782635	-1.46789	0.0155515	0.172048	0.134666	289	tags=73%, list=17%, signal=61%	2.7.10.1/3.1.3.67/2.7.11.24/2.3.2.27/3.4.23.5/3.4.22.1/2.3.2.23/3.4.22.15
ko00521	Streptomycin biosynthesis	13	0.650466	1.78609	0.0218978	0.176899	0.138464	292	tags=31%, list=17%, signal=26%	2.1.4.2/1.1.1.369/1.1.1.18/5.5.1.4
ko05206	MicroRNAs in cancer	13	-0.756832	-1.45357	0.0200806	0.176899	0.138464	289	tags=54%, list=17%, signal=45%	2.7.10.1/3.1.3.67/2.7.11.24/2.3.2.27/2.7.11.22/1.14.14.18/7.6.2.2
ko05231	Choline metabolism in cancer	11	-0.755174	-1.41638	0.0295104	0.176899	0.138464	165	tags=64%, list=10%, signal=58%	2.7.10.1/3.1.4.4/2.7.11.24/2.7.1.82/3.1.3.4/2.7.1.32/2.7.1.68
ko05014	Amyotrophic lateral sclerosis	13	-0.73285	-1.4075	0.0317511	0.176899	0.138464	289	tags=54%, list=17%, signal=45%	1.11.1.9/2.7.10.1/7.1.1.2/2.7.11.24/3.6.4.10/2.3.2.27/3.4.25.1
ko00053	Ascorbate and aldarate metabolism	20	-0.678044	-1.40534	0.0291255	0.176899	0.138464	188	tags=30%, list=11%, signal=27%	2.7.1.53/4.1.1.85/3.1.1.17/1.2.1.8/2.7.1.194/1.8.5.1
ko05200	Pathways in cancer	19	-0.6824	-1.39602	0.0307692	0.176899	0.138464	446	tags=58%, list=26%, signal=43%	3.1.3.48/1.6.5.2/4.6.1.1/2.7.10.1/3.1.3.67/2.7.11.26/3.1.4.4/2.7.11.24/2.3.2.27/2.7.11.22/1.14.14.18
ko00380	Tryptophan metabolism	21	-0.667603	-1.38889	0.0302376	0.176899	0.138464	330	tags=43%, list=19%, signal=35%	4.4.1.13/1.13.11.11/3.5.1.4/5.3.3.8/5.1.2.3/1.11.1.21/1.2.1.8/3.5.5.1/1.4.3.4
ko05208	Chemical carcinogenesis - reactive oxygen species	23	-0.661903	-1.38879	0.0299786	0.176899	0.138464	289	tags=39%, list=17%, signal=33%	2.7.10.1/3.1.3.67/1.11.1.7/7.1.1.2/3.1.4.4/2.7.11.24/1.1.1.149/3.3.2.9/1.14.14.18
ko04151	PI3K-Akt signaling pathway	14	-0.710208	-1.38276	0.0294118	0.176899	0.138464	307	tags=57%, list=18%, signal=47%	3.1.3.9/2.7.10.1/3.1.3.67/2.7.11.26/2.7.11.24/2.3.2.27/3.1.2.2/2.7.11.22
ko05165	Human papillomavirus infection	13	-0.713795	-1.37091	0.0342466	0.18213	0.142558	289	tags=46%, list=17%, signal=39%	2.7.10.1/3.1.3.67/2.7.11.26/2.7.11.24/2.3.2.27/2.7.11.22
ko00340	Histidine metabolism	23	-0.656287	-1.377	0.0364026	0.185178	0.144944	115	tags=26%, list=7%, signal=25%	3.4.13.18/4.3.1.4/1.3.99.33/1.2.1.8/3.5.1.15/1.4.3.4
ko04071	Sphingolipid signaling pathway	10	-0.749972	-1.39171	0.038961	0.188784	0.147766	254	tags=60%, list=15%, signal=52%	3.1.3.67/3.1.4.4/2.3.1.50/2.7.11.24/2.3.2.27/3.4.23.5
ko05224	Breast cancer	10	-0.746754	-1.38574	0.0436836	0.188784	0.147766	289	tags=60%, list=17%, signal=50%	2.7.10.1/3.1.3.67/2.7.11.26/2.7.11.24/2.3.2.27/2.7.11.22
ko04218	Cellular senescence	10	-0.742397	-1.37765	0.0472255	0.188784	0.147766	254	tags=50%, list=15%, signal=43%	3.1.3.67/2.7.11.23/2.7.11.24/2.3.2.27/2.7.11.22
ko04150	mTOR signaling pathway	10	-0.741744	-1.37644	0.0472255	0.188784	0.147766	289	tags=70%, list=17%, signal=59%	3.1.3.48/2.7.10.1/3.1.3.67/2.7.11.26/2.7.11.24/3.1.3.4/2.3.2.27
ko05160	Hepatitis C	10	-0.740438	-1.37402	0.0484061	0.188784	0.147766	361	tags=70%, list=21%, signal=56%	3.6.1.15/2.7.7.48/2.7.10.1/2.7.11.26/2.7.11.24/2.3.2.27/2.7.11.22
ko04011	MAPK signaling pathway - yeast	10	-0.740402	-1.37395	0.0484061	0.188784	0.147766	166	tags=40%, list=10%, signal=36%	1.1.1.8/2.7.11.24/2.7.11.22/2.7.1.68
ko00260	Glycine, serine and threonine metabolism	49	-0.579802	-1.30166	0.0425532	0.188784	0.147766	474	tags=35%, list=27%, signal=26%	1.1.1.79/1.1.99.1/2.7.1.39/2.1.4.1/5.4.2.11/1.1.1.215/1.1.1.399/2.6.1.2/1.1.1.81/1.1.1.381/2.6.1.44/2.3.1.178/1.2.1.8/2.6.1.76/1.4.3.4/2.7.1.165/3.5.3.3
